# Supplementary material for: Coexistence of ferroelectricity and antiferroelectricity in 2D van der Waals multiferroic
Source: Nat Commun. 2024 Oct 4;15:8616. doi: 10.1038/s41467-024-53019-5 (PMC11452644; doi:10.1038/s41467-024-53019-5)
Supplement: Supplementary file 4 — Source data [file 41467_2024_53019_MOESM4_ESM.xlsx]

## Sheet: Fig.1
Fig.1d Raman	Fig.1d Raman						Fig.1e							smoothed		smoothed		smoothed
	LL		RR				Energy (eV)	MCD	Energy (eV)	MCD	Energy (eV)	MCD	Energy (eV)	MCD	Energy (eV)	MCD	Energy (eV)	MCD
10.0661	28.5441	10.8476	17.9963				2.98772	0	2.98772	4.33681e-19	2.98772	0	2.98772	0.000393455	2.98772	0.0021	2.98772	0.000591442
10.8476	9.6794	11.6289	12.2126				2.98527	-0.000985874	2.98527	-0.00196	2.98527	-0.000750884	2.98527	0.00039262	2.98527	0.00204	2.98527	0.000559764
11.6289	16.4288	12.4101	24.9717				2.98283	0.00033554	2.98283	-0.00137	2.98283	-0.000835378	2.98283	0.000391816	2.98283	0.00197	2.98283	0.000530196
13.1913	17.9776	13.1913	30.3363				2.98039	0.00106	2.98039	0.00406	2.98039	-0.00137	2.98039	0.00039104	2.98039	0.00191	2.98039	0.000502739
13.9723	23.2336	13.9723	24.6697				2.97795	-0.00173	2.97795	4.33391e-05	2.97795	0.000352208	2.97795	0.000390294	2.97795	0.00184	2.97795	0.000477393
14.7532	-0.5199	14.7532	26.959				2.97552	0.00341	2.97552	-0.000779357	2.97552	-0.000739198	2.97552	0.000389577	2.97552	0.00178	2.97552	0.000454158
15.534	17.1039	15.534	25.8373				2.97309	0.000637712	2.97309	0.00116	2.97309	0.000615952	2.97309	0.000388889	2.97309	0.00171	2.97309	0.000433034
16.3147	10.6217	16.3147	13.5565				2.97066	0.00206	2.97066	-0.000120753	2.97066	-0.000417121	2.97066	0.000388231	2.97066	0.00165	2.97066	0.000414021
17.0953	29.509	17.0953	24.3302				2.96824	-0.000847471	2.96824	0.00106	2.96824	0.000851414	2.96824	0.000387602	2.96824	0.00158	2.96824	0.000397118
17.8758	26.3889	17.8758	26.9315				2.96582	-0.00169	2.96582	-0.00209	2.96582	-0.000257159	2.96582	0.000387002	2.96582	0.00151	2.96582	0.000382326
18.6562	32.9821	18.6562	58.9541				2.96341	-0.000601804	2.96341	-0.00118	2.96341	-0.000600435	2.96341	0.000386432	2.96341	0.00145	2.96341	0.000369645
19.4365	61.863	19.4365	47.816				2.961	0.00635	2.961	0.00449	2.961	0.000210977	2.961	0.000385891	2.961	0.00138	2.961	0.000359075
20.2167	114.663	20.2167	118.404				2.95859	-0.000701337	2.95859	0.00509	2.95859	0.000938462	2.95859	0.000385379	2.95859	0.00131	2.95859	0.000350615
20.9968	79.3701	20.9968	99.1356				2.95619	0.000299544	2.95619	-0.00258	2.95619	0.000338178	2.95619	0.000384896	2.95619	0.00124	2.95619	0.000344267
21.7767	83.0737	21.7767	87.6062				2.95379	-0.000111953	2.95379	0.00147	2.95379	0.00119	2.95379	0.000384443	2.95379	0.00117	2.95379	0.000340029
22.5566	40.9145	22.5566	36.0768				2.95139	-0.00179	2.95139	0.00124	2.95139	-0.000619039	2.95139	0.000384019	2.95139	0.0011	2.95139	0.000337902
23.3363	45.8741	23.3363	49.0231				2.949	-0.0017	2.949	0.00106	2.949	0.000384468	2.949	0.000383625	2.949	0.00102	2.949	0.000337886
24.116	25.1586	24.116	39.3155				2.94661	9.52368e-05	2.94661	-0.00126	2.94661	0.00014856	2.94661	0.00038326	2.94661	0.000951996	2.94661	0.00033998
24.8955	21.8816	24.8955	30.604				2.94423	-0.000733171	2.94423	0.000321294	2.94423	0.000328462	2.94423	0.000382924	2.94423	0.000879131	2.94423	0.000344186
25.675	24.3756	25.675	36.3439				2.94185	0.00080676	2.94185	-0.00385	2.94185	-0.00117	2.94185	0.000382617	2.94185	0.000805669	2.94185	0.000350502
26.4543	15.8672	26.4543	28.9729				2.93947	-0.000232688	2.93947	-0.00189	2.93947	0.000427595	2.93947	0.00038234	2.93947	0.000731609	2.93947	0.000358929
27.2335	23.3575	27.2335	29.1384				2.9371	-0.00103	2.9371	0.00238	2.9371	0.00194	2.9371	0.000382092	2.9371	0.000656952	2.9371	0.000369467
28.0127	10.8479	28.0127	28.2211				2.93473	-0.00322	2.93473	-0.000360369	2.93473	-0.00075867	2.93473	0.000381873	2.93473	0.000581699	2.93473	0.000382115
28.7917	15.274	28.7917	9.06666				2.93236	-0.000270021	2.93236	-0.00245	2.93236	0.000862675	2.93236	0.000381684	2.93236	0.000505848	2.93236	0.000396875
29.5706	5.89821	29.5706	20.4314				2.93	0.00226	2.93	0.000652215	2.93	0.000135214	2.93	0.000381524	2.93	0.0004294	2.93	0.000413745
30.3494	-0.47878	30.3494	21.589				2.92764	0.00132	2.92764	0.00187	2.92764	0.00132	2.92764	0.000381393	2.92764	0.000352355	2.92764	0.000432726
31.1281	-6.09167	31.1281	18.7456				2.92528	-0.00115	2.92528	0.00233	2.92528	4.7876e-05	2.92528	0.000381292	2.92528	0.000274713	2.92528	0.000453818
31.9067	6.56098	31.9067	5.29773				2.92293	0.000383648	2.92293	0.000176423	2.92293	0.00117	2.92293	0.00038122	2.92293	0.000196474	2.92293	0.000477021
32.6852	-1.81252	32.6852	-1.01267				2.92058	-0.000844009	2.92058	-0.0014	2.92058	-0.00193	2.92058	0.000381177	2.92058	0.000117637	2.92058	0.000502334
33.4636	-0.68374	33.4636	1.21378				2.91824	0.00208	2.91824	-0.00209	2.91824	-0.000734796	2.91824	0.000381163	2.91824	3.82038e-05	2.91824	0.000529759
34.2418	0	34.2418	4.81097				2.9159	0.0015	2.9159	0.00103	2.9159	0.00116	2.9159	0.000381179	2.9159	-4.18268e-05	2.9159	0.000559294
35.02	-4.20615	35.02	-2.64296				2.91356	0.00195	2.91356	-0.00369	2.91356	0.000261605	2.91356	0.000381224	2.91356	-0.000122454	2.91356	0.00059094
35.7981	-2.10469	35.7981	3.21002				2.91123	0.00402	2.91123	-0.00125	2.91123	-0.000268213	2.91123	0.000381299	2.91123	-0.000203679	2.91123	0.000624696
36.5761	-1.88277	36.5761	0				2.9089	-0.00101	2.9089	0.000746748	2.9089	0.000613839	2.9089	0.000381403	2.9089	-0.000285501	2.9089	0.000660564
37.3539	-9.47094	37.3539	1.7561				2.90657	0.000281945	2.90657	-0.00227	2.90657	0.000426907	2.90657	0.000381536	2.90657	-0.00036792	2.90657	0.000698542
38.1317	6.79499	38.1317	2.5122				2.90425	0.000805676	2.90425	0.00169	2.90425	0.000372825	2.90425	0.000381698	2.90425	-0.000450936	2.90425	0.000738632
38.9093	-7.0367	38.9093	-4.35636				2.90193	-2.63297e-05	2.90193	0.00179	2.90193	0.000251198	2.90193	0.00038189	2.90193	-0.000534549	2.90193	0.000780832
39.6869	-3.92436	39.6869	-0.00718				2.89961	0.00116	2.89961	0.00161	2.89961	0.0011	2.89961	0.000382111	2.89961	-0.00061876	2.89961	0.000825142
40.4643	-11.0985	40.4643	-0.85056				2.8973	0.000841547	2.8973	-0.00194	2.8973	0.00114	2.8973	0.000382361	2.8973	-0.000703567	2.8973	0.000871564
41.2416	5.32056	41.2416	1.97811				2.89499	0.00124	2.89499	0.00116	2.89499	0.000859793	2.89499	0.000382641	2.89499	-0.000788972	2.89499	0.000920097
42.0189	-2.59585	42.0189	-4.07888				2.89269	0.00112	2.89269	-0.000359455	2.89269	0.00324	2.89269	0.00038295	2.89269	-0.000874973	2.89269	0.00097074
42.796	3.35724	42.796	-0.06608				2.89038	-0.00135	2.89038	0.00197	2.89038	0.00172	2.89038	0.000383288	2.89038	-0.000961572	2.89038	0.00102
43.573	-2.9988	43.573	-17.8359				2.88809	0.00356	2.88809	0.000204029	2.88809	0.00183	2.88809	0.000383656	2.88809	-0.00105	2.88809	0.00108
44.3499	5.01585	44.3499	2.79444				2.88579	0.00242	2.88579	0.000473216	2.88579	0.00292	2.88579	0.000384052	2.88579	-0.00114	2.88579	0.00114
45.1267	-1.9383	45.1267	0.24228				2.8835	-0.00131	2.8835	0.00137	2.8835	0.000593328	2.8835	0.000384479	2.8835	-0.00122	2.8835	0.00119
45.9034	2.49497	45.9034	0.68915				2.88121	-0.000276464	2.88121	0.000703153	2.88121	0.00146	2.88121	0.000384934	2.88121	-0.00131	2.88121	0.00126
46.68	-6.29709	46.68	-3.32876				2.87893	0.00115	2.87893	-0.00245	2.87893	0.00207	2.87893	0.000385419	2.87893	-0.0014	2.87893	0.00132
47.4565	3.91071	47.4565	1.82329				2.87665	-0.00286	2.87665	-0.0022	2.87665	0.00156	2.87665	0.000385933	2.87665	-0.00149	2.87665	0.00138
48.2329	-0.88165	48.2329	4.84624				2.87437	0.000555719	2.87437	-0.000965054	2.87437	0.00184	2.87437	0.000386477	2.87437	-0.00158	2.87437	0.00145
49.0092	-3.602	49.0092	-4.15214				2.8721	0.00131	2.8721	-0.00265	2.8721	0.00165	2.8721	0.000387049	2.8721	-0.00168	2.8721	0.00152
49.7854	0	49.7854	-2.95773				2.86983	0.00273	2.86983	-0.000231987	2.86983	0.00196	2.86983	0.000387651	2.86983	-0.00177	2.86983	0.00159
50.5615	-5.39078	50.5615	-6.76361				2.86756	0.000985661	2.86756	0.00151	2.86756	0.00202	2.86756	0.000388283	2.86756	-0.00186	2.86756	0.00167
51.3374	3.92464	51.3374	-1.57005				2.8653	0.000242544	2.8653	0.00134	2.8653	0.00226	2.8653	0.000388944	2.8653	-0.00195	2.8653	0.00174
52.1133	-0.02859	52.1133	7.66051				2.86304	-0.000417272	2.86304	-0.000502962	2.86304	0.00177	2.86304	0.000389634	2.86304	-0.00205	2.86304	0.00182
52.8891	8.00812	52.8891	0				2.86078	0.000947011	2.86078	0.00131	2.86078	0.00246	2.86078	0.000390353	2.86078	-0.00214	2.86078	0.0019
53.6647	-1.24906	53.6647	2.62974				2.85853	0.00119	2.85853	-0.00349	2.85853	0.00351	2.85853	0.000391101	2.85853	-0.00224	2.85853	0.00198
54.4403	-2.18849	54.4403	-1.01826				2.85628	0.00157	2.85628	-0.000479444	2.85628	0.00244	2.85628	0.000391879	2.85628	-0.00233	2.85628	0.00207
55.2157	-3.12561	55.2157	3.33209				2.85403	0.00258	2.85403	-0.00108	2.85403	0.00248	2.85403	0.000392687	2.85403	-0.00243	2.85403	0.00215
55.9911	5.74542	55.9911	-4.31756				2.85179	-0.000710542	2.85179	-0.00203	2.85179	0.00309	2.85179	0.000393523	2.85179	-0.00253	2.85179	0.00224
56.7663	-2.82163	56.7663	8.68563				2.84955	-0.00121	2.84955	-0.0025	2.84955	0.00359	2.84955	0.000394389	2.84955	-0.00262	2.84955	0.00233
57.5414	0.55913	57.5414	0.7749				2.84731	-0.00209	2.84731	-0.000979571	2.84731	0.00382	2.84731	0.000395284	2.84731	-0.00272	2.84731	0.00243
58.3165	1.15913	58.3165	-6.43717				2.84508	0.00145	2.84508	-0.000290758	2.84508	0.00298	2.84508	0.000396209	2.84508	-0.00282	2.84508	0.00252
59.0914	4.50998	59.0914	0.34952				2.84285	0.00176	2.84285	-0.00167	2.84285	0.00463	2.84285	0.000397163	2.84285	-0.00292	2.84285	0.00262
59.8662	-4.87208	59.8662	-1.8644				2.84062	-0.000432744	2.84062	-0.00155	2.84062	0.00438	2.84062	0.000398146	2.84062	-0.00302	2.84062	0.00272
60.6409	3.34062	60.6409	6.74391				2.8384	0.000200799	2.8384	-0.00192	2.8384	0.00327	2.8384	0.000399158	2.8384	-0.00312	2.8384	0.00282
61.4156	-0.97137	61.4156	-0.36789				2.83618	0.00108	2.83618	-0.00267	2.83618	0.00352	2.83618	0.0004002	2.83618	-0.00322	2.83618	0.00292
62.1901	2.56014	62.1901	-0.64767				2.83397	0.000501647	2.83397	-0.000562564	2.83397	0.00394	2.83397	0.000401271	2.83397	-0.00332	2.83397	0.00303
62.9645	3.09222	62.9645	4.55362				2.83175	0.00028019	2.83175	-0.00226	2.83175	0.00423	2.83175	0.000402371	2.83175	-0.00342	2.83175	0.00314
63.7388	0.87687	63.7388	3.75475				2.82955	0.00186	2.82955	-0.00060688	2.82955	0.00443	2.82955	0.000403501	2.82955	-0.00353	2.82955	0.00325
64.513	-8.14602	64.513	-5.04427				2.82734	0.00181	2.82734	-0.0024	2.82734	0.00394	2.82734	0.00040466	2.82734	-0.00363	2.82734	0.00336
65.2871	4.94672	65.2871	7.65391				2.82514	0.00205	2.82514	-0.00144	2.82514	0.00406	2.82514	0.000405848	2.82514	-0.00373	2.82514	0.00347
66.0611	-1.80117	66.0611	3.99357				2.82294	-0.000108695	2.82294	-0.00164	2.82294	0.00413	2.82294	0.000407066	2.82294	-0.00384	2.82294	0.00359
66.835	1.93868	66.835	5.33253				2.82074	0.00209	2.82074	-0.00417	2.82074	0.00428	2.82074	0.000408313	2.82074	-0.00394	2.82074	0.00371
67.6087	4.6799	67.6087	-4.25689				2.81855	0.000241807	2.81855	-0.00401	2.81855	0.00408	2.81855	0.000409589	2.81855	-0.00405	2.81855	0.00383
68.3824	-10.2838	68.3824	3.18795				2.81636	0.00255	2.81636	-0.00384	2.81636	0.0049	2.81636	0.000410895	2.81636	-0.00415	2.81636	0.00395
69.156	-4.43561	69.156	1.01732				2.81417	0.00141	2.81417	-0.000726097	2.81417	0.00477	2.81417	0.00041223	2.81417	-0.00426	2.81417	0.00407
69.9295	7.05434	69.9295	-2.32116				2.81199	0.00122	2.81199	-0.00366	2.81199	0.00469	2.81199	0.000413594	2.81199	-0.00437	2.81199	0.0042
70.7028	2.25414	70.7028	-0.66058				2.80981	-0.000447086	2.80981	-0.00402	2.80981	0.0053	2.80981	0.000414987	2.80981	-0.00448	2.80981	0.00433
71.4761	4.15754	71.4761	0				2.80764	0.000484205	2.80764	-0.0043	2.80764	0.00572	2.80764	0.00041641	2.80764	-0.00459	2.80764	0.00446
72.2493	-5.6006	72.2493	3.73898				2.80546	0.000506947	2.80546	-0.00295	2.80546	0.00481	2.80546	0.000417862	2.80546	-0.00469	2.80546	0.00459
73.0223	-5.36114	73.0223	-5.48665				2.80329	-0.00148	2.80329	-0.00601	2.80329	0.00544	2.80329	0.000419344	2.80329	-0.0048	2.80329	0.00473
73.7953	9.87503	73.7953	3.81058				2.80113	3.9879e-05	2.80113	-0.00462	2.80113	0.00469	2.80113	0.000420855	2.80113	-0.00492	2.80113	0.00486
74.5681	-6.40441	74.5681	-4.51447				2.79896	-0.00179	2.79896	-0.00732	2.79896	0.00445	2.79896	0.000422395	2.79896	-0.00503	2.79896	0.005
75.3409	-11.971	75.3409	-5.27148				2.7968	-0.000973389	2.7968	-0.00555	2.7968	0.00489	2.7968	0.000423964	2.7968	-0.00514	2.7968	0.00515
76.1135	6.25675	76.1135	1.97274				2.79465	0.00186	2.79465	-0.00416	2.79465	0.00487	2.79465	0.000425563	2.79465	-0.00525	2.79465	0.00529
76.8861	-0.06597	76.8861	-7.80315				2.79249	0.000309443	2.79249	-0.00471	2.79249	0.00543	2.79249	0.000427191	2.79249	-0.00536	2.79249	0.00543
77.6585	-4.09139	77.6585	10.4917				2.79034	-0.000645566	2.79034	-0.00424	2.79034	0.00595	2.79034	0.000428848	2.79034	-0.00548	2.79034	0.00558
78.4308	10.1813	78.4308	2.63126				2.7882	-0.00108	2.7882	-0.00834	2.7882	0.00555	2.7882	0.000430535	2.7882	-0.00559	2.7882	0.00573
79.2031	-1.54593	79.2031	2.54371				2.78605	-0.00124	2.78605	-0.00593	2.78605	0.00626	2.78605	0.00043225	2.78605	-0.00571	2.78605	0.00588
79.9752	3.72699	79.9752	1.76798				2.78391	0.000824106	2.78391	-0.00557	2.78391	0.00612	2.78391	0.000433996	2.78391	-0.00582	2.78391	0.00604
80.7472	0	80.7472	-2.00817				2.78177	-0.0021	2.78177	-0.00477	2.78177	0.0054	2.78177	0.00043577	2.78177	-0.00594	2.78177	0.00619
81.5191	1.99931	81.5191	-0.78473				2.77964	-0.00127	2.77964	-0.00523	2.77964	0.00587	2.77964	0.000437574	2.77964	-0.00605	2.77964	0.00635
82.2909	-10.0016	82.2909	0.43829				2.77751	0.00271	2.77751	-0.00741	2.77751	0.00548	2.77751	0.000439407	2.77751	-0.00617	2.77751	0.00651
83.0627	12.9974	83.0627	-2.44928				2.77538	-1.14821e-05	2.77538	-0.00506	2.77538	0.00642	2.77538	0.00044127	2.77538	-0.00629	2.77538	0.00668
83.8343	-5.59379	83.8343	2.71721				2.77325	0.00167	2.77325	-0.00433	2.77325	0.00699	2.77325	0.000443162	2.77325	-0.00641	2.77325	0.00684
84.6058	6.31099	84.6058	-1.11633				2.77113	-0.00127	2.77113	-0.00747	2.77113	0.0068	2.77113	0.000445083	2.77113	-0.00652	2.77113	0.00701
85.3772	5.48494	85.3772	1.05011				2.76901	0.00235	2.76901	-0.00804	2.76901	0.00723	2.76901	0.000447033	2.76901	-0.00664	2.76901	0.00718
86.1485	2.79504	86.1485	2.90945				2.7669	0.000103479	2.7669	-0.00584	2.7669	0.00646	2.7669	0.000449013	2.7669	-0.00676	2.7669	0.00735
86.9197	-4.49447	86.9197	12.1465				2.76479	-0.00144	2.76479	-0.00747	2.76479	0.00675	2.76479	0.000451022	2.76479	-0.00688	2.76479	0.00752
87.6908	14.485	87.6908	-1.61704				2.76268	0.0013	2.76268	-0.00634	2.76268	0.00727	2.76268	0.00045306	2.76268	-0.00701	2.76268	0.00769
88.4618	12.4649	88.4618	-1.52462				2.76057	-0.000559851	2.76057	-0.00449	2.76057	0.00841	2.76057	0.000455128	2.76057	-0.00713	2.76057	0.00787
89.2326	-2.55409	89.2326	-1.56951				2.75847	-0.000388411	2.75847	-0.00572	2.75847	0.00901	2.75847	0.00040315	2.75847	-0.00727	2.75847	0.00807
90.0034	8.7759	90.0034	3.68481				2.75637	0.000547729	2.75637	-0.00624	2.75637	0.00857	2.75637	0.000405264	2.75637	-0.00743	2.75637	0.00825
90.7741	-7.49911	90.7741	-2.05946				2.75427	-0.000925631	2.75427	-0.00779	2.75427	0.00869	2.75427	0.000369066	2.75427	-0.00761	2.75427	0.00845
91.5447	-2.91439	91.5447	-2.62281				2.75218	0.00143	2.75218	-0.00671	2.75218	0.00878	2.75218	0.000380222	2.75218	-0.0077	2.75218	0.00864
92.3152	5.6696	92.3152	1.2061				2.75009	0.00326	2.75009	-0.00523	2.75009	0.00951	2.75009	0.000408595	2.75009	-0.00787	2.75009	0.00882
93.0855	-5.20845	93.0855	-0.7503				2.748	-0.00121	2.748	-0.00705	2.748	0.0089	2.748	0.000494398	2.748	-0.00805	2.748	0.00899
93.8558	3.39547	93.8558	2.93743				2.74592	-0.00244	2.74592	-0.00696	2.74592	0.00899	2.74592	0.000593843	2.74592	-0.0082	2.74592	0.00921
94.626	-15.3006	94.626	5.62507				2.74383	-0.00123	2.74383	-0.00694	2.74383	0.00891	2.74383	0.000648481	2.74383	-0.00833	2.74383	0.0094
95.396	7.44446	95.396	-1.68746				2.74176	0.00257	2.74176	-0.00526	2.74176	0.00965	2.74176	0.000645471	2.74176	-0.00848	2.74176	0.00959
96.166	-4.12283	96.166	0				2.73968	0.000905381	2.73968	-0.0051	2.73968	0.00993	2.73968	0.000648939	2.73968	-0.00865	2.73968	0.00978
96.9359	6.70816	96.9359	-3.36811				2.73761	0.00121	2.73761	-0.0086	2.73761	0.01176	2.73761	0.000614719	2.73761	-0.00878	2.73761	0.00995
97.7056	7.8266	97.7056	-1.7356				2.73554	0.00287	2.73554	-0.00182	2.73554	0.01045	2.73554	0.00067188	2.73554	-0.0088	2.73554	0.01014
98.4753	-5.78721	98.4753	-3.10309				2.73347	0.0033	2.73347	-0.00612	2.73347	0.01073	2.73347	0.000733277	2.73347	-0.00887	2.73347	0.01038
99.2448	7.93845	99.2448	0.43473				2.73141	0.000570747	2.73141	-0.00454	2.73141	0.00936	2.73141	0.000734849	2.73141	-0.00899	2.73141	0.01059
100.014	-6.32175	100.014	4.09414				2.72935	0.00214	2.72935	-0.00833	2.72935	0.01027	2.72935	0.000709332	2.72935	-0.00913	2.72935	0.01081
100.784	6.41815	100.784	3.40522				2.72729	-0.00189	2.72729	-0.00933	2.72729	0.01047	2.72729	0.000671381	2.72729	-0.00928	2.72729	0.01103
101.553	4.17527	101.553	8.7107				2.72524	0.00209	2.72524	-0.0102	2.72524	0.00965	2.72524	0.000654454	2.72524	-0.00946	2.72524	0.01124
102.322	1.46577	102.322	-1.98382				2.72319	0.00211	2.72319	-0.00877	2.72319	0.01193	2.72319	0.000651108	2.72319	-0.00962	2.72319	0.01144
103.091	9.57932	103.091	1.00328				2.72114	0.00333	2.72114	-0.00639	2.72114	0.01195	2.72114	0.000665353	2.72114	-0.00975	2.72114	0.01165
103.86	-2.39306	103.86	2.09152				2.7191	-0.00386	2.7191	-0.01129	2.7191	0.01096	2.7191	0.000624576	2.7191	-0.00995	2.7191	0.01189
104.629	13.067	104.629	5.8986				2.71706	-0.000863767	2.71706	-0.01275	2.71706	0.0111	2.71706	0.000592061	2.71706	-0.01016	2.71706	0.01212
105.398	-7.788	105.398	-9.63719				2.71502	0.00398	2.71502	-0.00913	2.71502	0.01209	2.71502	0.000551725	2.71502	-0.0103	2.71502	0.01235
106.166	16.0371	106.166	-0.18139				2.71298	0.000761749	2.71298	-0.01111	2.71298	0.01266	2.71298	0.00052363	2.71298	-0.01044	2.71298	0.01257
106.935	-1.59295	106.935	-7.23795				2.71095	-2.04041e-05	2.71095	-0.00989	2.71095	0.01142	2.71095	0.000533832	2.71095	-0.01058	2.71095	0.01279
107.703	5.50697	107.703	4.48748				2.70892	-0.00305	2.70892	-0.01324	2.70892	0.01199	2.70892	0.000554274	2.70892	-0.0107	2.70892	0.01302
108.471	-2.91324	108.471	-0.44573				2.70689	-0.000774409	2.70689	-0.01721	2.70689	0.01336	2.70689	0.000510373	2.70689	-0.01081	2.70689	0.01324
109.24	-11.3985	109.24	4.7056				2.70487	-0.0013	2.70487	-0.01345	2.70487	0.01094	2.70487	0.000485595	2.70487	-0.01091	2.70487	0.01346
110.008	-8.14485	110.008	8.85543				2.70285	-0.00167	2.70285	-0.01608	2.70285	0.01303	2.70285	0.000457439	2.70285	-0.01101	2.70285	0.0137
110.776	-1.05631	110.776	7.00527				2.70083	-0.000328648	2.70083	-0.01253	2.70083	0.01381	2.70083	0.000476929	2.70083	-0.01119	2.70083	0.01394
111.544	3.62682	111.544	0.1551				2.69881	0.000598039	2.69881	-0.01292	2.69881	0.01437	2.69881	0.000497951	2.69881	-0.01135	2.69881	0.01416
112.312	1.30995	112.312	5.83506				2.6968	0.000275766	2.6968	-0.01391	2.6968	0.01265	2.6968	0.000483671	2.6968	-0.01147	2.6968	0.01441
113.079	0	113.079	5.79316				2.69479	-0.00118	2.69479	-0.01702	2.69479	0.01323	2.69479	0.000484441	2.69479	-0.01161	2.69479	0.01464
113.847	-7.93088	113.847	19.7629				2.69278	-0.00156	2.69278	-0.01303	2.69278	0.01436	2.69278	0.000575576	2.69278	-0.01178	2.69278	0.01489
114.614	-2.06132	114.614	19.3092				2.69078	0.00281	2.69078	-0.01222	2.69078	0.01329	2.69078	0.000565257	2.69078	-0.01194	2.69078	0.01511
115.382	2.12089	115.382	24.8436				2.68878	0.00137	2.68878	-0.01688	2.68878	0.01358	2.68878	0.000560546	2.68878	-0.01213	2.68878	0.01537
116.149	-3.52415	116.149	46.3787				2.68678	-0.00391	2.68678	-0.01945	2.68678	0.01354	2.68678	0.000645152	2.68678	-0.01221	2.68678	0.01559
116.916	-11.1692	116.916	41.9137				2.68479	-0.000204176	2.68479	-0.01206	2.68479	0.01445	2.68479	0.000625766	2.68479	-0.01237	2.68479	0.01586
117.683	-17.8143	117.683	55.4487				2.6828	0.00016643	2.6828	-0.01079	2.6828	0.01592	2.6828	0.000638391	2.6828	-0.01247	2.6828	0.01612
118.45	6.57465	118.45	52.9837				2.68081	0.000987936	2.68081	-0.01427	2.68081	0.0144	2.68081	0.000642051	2.68081	-0.0126	2.68081	0.01638
119.217	1.99446	119.217	50.5187				2.67882	-0.00283	2.67882	-0.015	2.67882	0.01724	2.67882	0.000685477	2.67882	-0.01273	2.67882	0.01663
119.984	21.3614	119.984	60.0537				2.67684	-0.00129	2.67684	-0.01686	2.67684	0.01704	2.67684	0.000692729	2.67684	-0.01288	2.67684	0.01688
120.751	36.7284	120.751	67.5888				2.67486	0.00473	2.67486	-0.01524	2.67486	0.01681	2.67486	0.000655155	2.67486	-0.01301	2.67486	0.01716
121.517	72.0936	121.517	99.1244				2.67288	0.00075798	2.67288	-0.01413	2.67288	0.01682	2.67288	0.000653857	2.67288	-0.01316	2.67288	0.01742
122.284	107.461	122.284	132.659				2.6709	0.000456725	2.6709	-0.01682	2.6709	0.0189	2.6709	0.00066693	2.6709	-0.0133	2.6709	0.01771
123.05	226.826	123.05	238.195				2.66893	0.0067	2.66893	-0.01221	2.66893	0.01854	2.66893	0.000595045	2.66893	-0.01344	2.66893	0.01798
123.817	392.193	123.817	413.73				2.66696	-0.000403104	2.66696	-0.01632	2.66696	0.01592	2.66696	0.000564719	2.66696	-0.01356	2.66696	0.01825
124.583	438.558	124.583	438.266				2.665	0.000365921	2.665	-0.01611	2.665	0.02034	2.665	0.000549713	2.665	-0.01366	2.665	0.01854
125.349	292.923	125.349	284.801				2.66303	0.00175	2.66303	-0.01421	2.66303	0.01695	2.66303	0.000532181	2.66303	-0.01384	2.66303	0.0188
126.115	158.288	126.115	129.337				2.66107	0.00277	2.66107	-0.01376	2.66107	0.0168	2.66107	0.000477601	2.66107	-0.01405	2.66107	0.01909
126.881	87.6534	126.881	72.8725				2.65912	-0.000817104	2.65912	-0.01705	2.65912	0.01916	2.65912	0.000458322	2.65912	-0.01427	2.65912	0.01936
127.646	32.0168	127.646	51.4088				2.65716	-0.00392	2.65716	-0.01219	2.65716	0.01983	2.65716	0.000443831	2.65716	-0.0145	2.65716	0.01963
128.412	22.382	128.412	28.9444				2.65521	-0.00401	2.65521	-0.01971	2.65521	0.02106	2.65521	0.00044433	2.65521	-0.01462	2.65521	0.01991
129.178	13.7472	129.178	18.48				2.65326	0.00303	2.65326	-0.01383	2.65326	0.02031	2.65326	0.000449155	2.65326	-0.01478	2.65326	0.02018
129.943	18.1106	129.943	23.0162				2.65131	0.00551	2.65131	-0.01526	2.65131	0.02092	2.65131	0.000408725	2.65131	-0.01489	2.65131	0.02044
130.709	26.4758	130.709	10.3878				2.64937	0.00422	2.64937	-0.01413	2.64937	0.02195	2.64937	0.000367343	2.64937	-0.01507	2.64937	0.0207
131.474	19.8392	131.474	9.13741				2.64743	0.00365	2.64743	-0.01079	2.64743	0.02119	2.64743	0.000376364	2.64743	-0.01522	2.64743	0.02098
132.239	-1.79745	132.239	0.88708				2.64549	0.00265	2.64549	-0.01766	2.64549	0.0221	2.64549	0.000408774	2.64549	-0.01534	2.64549	0.02126
133.004	10.5691	133.004	6.25893				2.64356	-0.00113	2.64356	-0.01749	2.64356	0.02209	2.64356	0.00039838	2.64356	-0.01549	2.64356	0.02156
133.769	-1.49143	133.769	6.31712				2.64162	0.00342	2.64162	-0.01545	2.64162	0.02187	2.64162	0.000392933	2.64162	-0.01575	2.64162	0.02183
134.534	-2.41825	134.534	10.7073				2.63969	0.00735	2.63969	-0.01881	2.63969	0.02231	2.63969	0.00036961	2.63969	-0.01593	2.63969	0.02214
135.299	1.35928	135.299	17.0923				2.63777	0.0003144	2.63777	-0.01672	2.63777	0.02022	2.63777	0.000366231	2.63777	-0.01606	2.63777	0.02243
136.063	-3.66276	136.063	7.47677				2.63584	-0.0003372	2.63584	-0.00862	2.63584	0.02302	2.63584	0.000425721	2.63584	-0.01626	2.63584	0.02274
136.828	-1.67829	136.828	7.86175				2.63392	-0.00118	2.63392	-0.01729	2.63392	0.02276	2.63392	0.000414884	2.63392	-0.01645	2.63392	0.02302
137.592	2.08494	137.592	-0.75377				2.632	-0.00151	2.632	-0.02461	2.632	0.02218	2.632	0.000355504	2.632	-0.01666	2.632	0.02333
138.357	-6.10137	138.357	3.19182				2.63009	-0.00652	2.63009	-0.01599	2.63009	0.02541	2.63009	0.000309176	2.63009	-0.01683	2.63009	0.02364
139.121	5.77314	139.121	0.78453				2.62817	0.00236	2.62817	-0.01762	2.62817	0.0231	2.62817	0.000288482	2.62817	-0.017	2.62817	0.02396
139.885	0	139.885	1.77269				2.62626	0.00142	2.62626	-0.01752	2.62626	0.02429	2.62626	0.000289075	2.62626	-0.01719	2.62626	0.02429
140.649	-0.69457	140.649	1.76086				2.62436	-0.0041	2.62436	-0.01927	2.62436	0.02674	2.62436	0.000263153	2.62436	-0.01734	2.62436	0.02462
141.413	5.94806	141.413	-1.25098				2.62245	0.00235	2.62245	-0.02173	2.62245	0.02658	2.62245	0.000208651	2.62245	-0.01753	2.62245	0.02495
142.177	-6.15395	142.177	-1.26281				2.62055	0.00109	2.62055	-0.02309	2.62055	0.0272	2.62055	0.000239931	2.62055	-0.01771	2.62055	0.02529
142.941	2.9355	142.941	-2.9116				2.61865	-0.00372	2.61865	-0.0147	2.61865	0.0279	2.61865	0.000204296	2.61865	-0.01792	2.61865	0.02557
143.704	5.97568	143.704	1.73173				2.61675	-0.00195	2.61675	-0.02252	2.61675	0.02692	2.61675	0.000104624	2.61675	-0.01808	2.61675	0.02588
144.468	1.01984	144.468	-1.64104				2.61486	0.00107	2.61486	-0.01972	2.61486	0.0266	2.61486	2.77985e-05	2.61486	-0.01836	2.61486	0.02623
145.231	-0.93999	145.231	-2.01331				2.61297	0.00261	2.61297	-0.02024	2.61297	0.02312	2.61297	-1.45559e-05	2.61297	-0.01855	2.61297	0.02655
145.995	1.11457	145.995	-1.47122				2.61108	-0.00198	2.61108	-0.02777	2.61108	0.02693	2.61108	-9.10222e-05	2.61108	-0.01878	2.61108	0.0269
146.758	-15.4013	146.758	4.38941				2.60919	0.00213	2.60919	-0.01706	2.60919	0.02866	2.60919	-0.000145838	2.60919	-0.01895	2.60919	0.02724
147.521	1.08275	147.521	10.1991				2.60731	0.00233	2.60731	-0.01814	2.60731	0.02482	2.60731	-0.000169127	2.60731	-0.01915	2.60731	0.02757
148.284	-0.78814	148.284	-1.40609				2.60543	0.00401	2.60543	-0.01341	2.60543	0.02534	2.60543	-0.000165943	2.60543	-0.0193	2.60543	0.02791
149.047	-0.27099	149.047	10.8524				2.60355	0.00142	2.60355	-0.01251	2.60355	0.0284	2.60355	-0.000175611	2.60355	-0.01948	2.60355	0.02824
149.81	-0.75384	149.81	-2.8891				2.60167	-0.00016375	2.60167	-0.00844	2.60167	0.02875	2.60167	-0.000178161	2.60167	-0.01961	2.60167	0.02856
150.573	5.06459	150.573	0.73003				2.5998	-0.00218	2.5998	-0.02981	2.5998	0.02977	2.5998	-0.000207633	2.5998	-0.01983	2.5998	0.02894
151.335	-7.35894	151.335	1.87636				2.59793	-0.00482	2.59793	-0.01733	2.59793	0.03034	2.59793	-0.000200295	2.59793	-0.01996	2.59793	0.0293
152.098	6.12329	152.098	3.88458				2.59606	0.00585	2.59606	-0.01918	2.59606	0.03146	2.59606	-0.000179136	2.59606	-0.02013	2.59606	0.02963
152.86	2.76456	152.86	-6.29634				2.5942	0.01236	2.5942	-0.01687	2.5942	0.03091	2.5942	-0.0001677	2.5942	-0.02032	2.5942	0.03001
153.623	11.4185	153.623	2.53563				2.59234	-0.00297	2.59234	-0.02402	2.59234	0.03054	2.59234	-0.000161265	2.59234	-0.0205	2.59234	0.03038
154.385	-11.087	154.385	-6.44226				2.59048	0.00113	2.59048	-0.02248	2.59048	0.02983	2.59048	-7.1374e-05	2.59048	-0.02067	2.59048	0.03076
155.147	1.96202	155.147	3.30917				2.58862	0.0044	2.58862	-0.01079	2.58862	0.03295	2.58862	-3.62795e-05	2.58862	-0.02085	2.58862	0.03112
155.909	-5.69199	155.909	-6.95129				2.58677	0.000216318	2.58677	-0.01762	2.58677	0.03495	2.58677	-4.63153e-05	2.58677	-0.02108	2.58677	0.03148
156.671	-11.346	156.671	-0.28069				2.58491	0.004	2.58491	-0.0224	2.58491	0.03115	2.58491	-2.12504e-05	2.58491	-0.02125	2.58491	0.03185
157.433	0	157.433	8.7543				2.58306	0.000229314	2.58306	-0.01665	2.58306	0.03574	2.58306	-5.60111e-06	2.58306	-0.02142	2.58306	0.03224
158.195	15.3871	158.195	-5.21072				2.58122	0.00334	2.58122	-0.01787	2.58122	0.03228	2.58122	-3.38769e-05	2.58122	-0.02154	2.58122	0.03262
158.956	-1.22904	158.956	8.82552				2.57937	0.00244	2.57937	-0.01924	2.57937	0.03611	2.57937	-2.22721e-06	2.57937	-0.02166	2.57937	0.033
159.718	-7.08823	159.718	-2.13949				2.57753	-0.000620644	2.57753	-0.01427	2.57753	0.03601	2.57753	7.99828e-05	2.57753	-0.02184	2.57753	0.03336
160.479	-14.3059	160.479	6.26365				2.57569	-0.00291	2.57569	-0.01203	2.57569	0.03249	2.57569	0.000105388	2.57569	-0.02202	2.57569	0.03373
161.241	9.81291	161.241	10.1363				2.57386	-0.00197	2.57386	-0.01813	2.57386	0.03606	2.57386	0.000169571	2.57386	-0.02214	2.57386	0.03411
162.002	-6.19543	162.002	0				2.57202	-0.00135	2.57202	-0.01699	2.57202	0.03433	2.57202	0.000234577	2.57202	-0.02229	2.57202	0.03447
162.763	5.83335	162.763	0.26072				2.57019	-0.00281	2.57019	-0.01983	2.57019	0.03478	2.57019	0.000313702	2.57019	-0.02244	2.57019	0.03485
163.524	-1.40176	163.524	-1.52518				2.56836	0.00208	2.56836	-0.02266	2.56836	0.03267	2.56836	0.000358528	2.56836	-0.02253	2.56836	0.03524
164.285	-0.63688	164.285	6.58654				2.56654	-0.000943592	2.56654	-0.02545	2.56654	0.0371	2.56654	0.000405975	2.56654	-0.02265	2.56654	0.03563
165.046	2.84428	165.046	-5.07323				2.56472	0.00272	2.56472	-0.01906	2.56472	0.0372	2.56472	0.000471147	2.56472	-0.02285	2.56472	0.03601
165.807	4.32201	165.807	5.0005				2.56289	0.00783	2.56289	-0.02228	2.56289	0.03355	2.56289	0.000516482	2.56289	-0.02301	2.56289	0.03638
166.567	7.97146	166.567	2.76307				2.56108	-0.000293086	2.56108	-0.02204	2.56108	0.03508	2.56108	0.000503894	2.56108	-0.02318	2.56108	0.03678
167.328	9.03838	167.328	-3.96291				2.55926	0.00624	2.55926	-0.0181	2.55926	0.03353	2.55926	0.000470504	2.55926	-0.02336	2.55926	0.03716
168.088	-2.90136	168.088	-0.80535				2.55745	0.000774277	2.55745	-0.02652	2.55745	0.03466	2.55745	0.000450239	2.55745	-0.02352	2.55745	0.03752
168.849	22.211	168.849	-5.36086				2.55564	-0.0045	2.55564	-0.01918	2.55564	0.03926	2.55564	0.000461671	2.55564	-0.02368	2.55564	0.03789
169.609	1.8756	169.609	4.43072				2.55383	-0.00735	2.55383	-0.01863	2.55383	0.03843	2.55383	0.000459195	2.55383	-0.02386	2.55383	0.03828
170.369	6.24937	170.369	-4.19776				2.55202	-0.0124	2.55202	-0.02131	2.55202	0.03479	2.55202	0.000466699	2.55202	-0.02403	2.55202	0.03864
171.129	5.76149	171.129	1.99098				2.55022	-0.00539	2.55022	-0.02457	2.55022	0.03744	2.55022	0.000444528	2.55022	-0.02423	2.55022	0.039
171.889	2.27361	171.889	5.36725				2.54842	-0.000736784	2.54842	-0.02133	2.54842	0.04029	2.54842	0.000451317	2.54842	-0.02445	2.54842	0.03935
172.649	-10.5405	172.649	1.21001				2.54662	-0.00263	2.54662	-0.02287	2.54662	0.04029	2.54662	0.000409578	2.54662	-0.02466	2.54662	0.03973
173.409	-3.87887	173.409	-6.04628				2.54483	0.00343	2.54483	-0.02609	2.54483	0.04187	2.54483	0.000406169	2.54483	-0.02484	2.54483	0.04008
174.168	5.30069	174.168	-0.31014				2.54303	-0.00173	2.54303	-0.03682	2.54303	0.04153	2.54303	0.000392072	2.54303	-0.02509	2.54303	0.04048
174.928	1.65833	174.928	-6.47779				2.54124	-0.00952	2.54124	-0.0298	2.54124	0.03694	2.54124	0.000399848	2.54124	-0.02521	2.54124	0.04086
175.687	-3.55511	175.687	6.45795				2.53946	-0.000802122	2.53946	-0.03205	2.53946	0.03977	2.53946	0.000359364	2.53946	-0.02543	2.53946	0.04124
176.447	-2.26752	176.447	-1.1498				2.53767	0.00243	2.53767	-0.02493	2.53767	0.03938	2.53767	0.00042905	2.53767	-0.0256	2.53767	0.0416
177.206	1.22282	177.206	-0.53845				2.53589	0.00246	2.53589	-0.02414	2.53589	0.04011	2.53589	0.000460852	2.53589	-0.02573	2.53589	0.04198
177.965	-1.42931	177.965	3.20576				2.53411	-0.0003425	2.53411	-0.01952	2.53411	0.04082	2.53411	0.000450561	2.53411	-0.02593	2.53411	0.04235
178.724	5.82092	178.724	-2.12544				2.53233	-0.000463171	2.53233	-0.02538	2.53233	0.0439	2.53233	0.000469992	2.53233	-0.02612	2.53233	0.04274
179.483	-9.43896	179.483	-1.1248				2.53055	-0.00381	2.53055	-0.02885	2.53055	0.04305	2.53055	0.000510486	2.53055	-0.02626	2.53055	0.04312
180.242	5.38976	180.242	-3.12416				2.52878	0.0051	2.52878	-0.02342	2.52878	0.03876	2.52878	0.000579682	2.52878	-0.02643	2.52878	0.04354
181.001	3.11719	181.001	1.23585				2.52701	0.00314	2.52701	-0.02042	2.52701	0.04155	2.52701	0.000514061	2.52701	-0.02675	2.52701	0.04392
181.759	-2.61322	181.759	1.27397				2.52524	0.00348	2.52524	-0.02536	2.52524	0.0432	2.52524	0.000500716	2.52524	-0.02698	2.52524	0.04429
182.518	1.23772	182.518	3.8016				2.52347	-0.000420875	2.52347	-0.02801	2.52347	0.04379	2.52347	0.000544661	2.52347	-0.02719	2.52347	0.04467
183.276	-9.90851	183.276	-1.99709				2.52171	-0.00281	2.52171	-0.03052	2.52171	0.04528	2.52171	0.000555422	2.52171	-0.0274	2.52171	0.04504
184.035	2.37545	184.035	6.3755				2.51995	-0.00176	2.51995	-0.03039	2.51995	0.04288	2.51995	0.000501567	2.51995	-0.02762	2.51995	0.0454
184.793	-6.06112	184.793	-5.24451				2.51819	0.00608	2.51819	-0.03221	2.51819	0.04704	2.51819	0.000524564	2.51819	-0.02789	2.51819	0.04579
185.551	1.52062	185.551	4.97704				2.51644	0.00119	2.51644	-0.0324	2.51644	0.04691	2.51644	0.0005129	2.51644	-0.02817	2.51644	0.04621
186.309	-4.39185	186.309	-5.30922				2.51468	0.00323	2.51468	-0.03525	2.51468	0.04582	2.51468	0.000555752	2.51468	-0.02841	2.51468	0.04655
187.067	-0.6314	187.067	2.07969				2.51293	-0.00447	2.51293	-0.02609	2.51293	0.0424	2.51293	0.000509279	2.51293	-0.02869	2.51293	0.04693
187.825	0.24586	187.825	-5.55243				2.51118	-0.00192	2.51118	-0.03088	2.51118	0.04739	2.51118	0.000511164	2.51118	-0.02891	2.51118	0.04732
188.583	1.71685	188.583	5.17899				2.50944	0.00229	2.50944	-0.03212	2.50944	0.04589	2.50944	0.000539429	2.50944	-0.02915	2.50944	0.04771
189.34	-3.16101	189.34	-3.53852				2.50769	0.000838141	2.50769	-0.03515	2.50769	0.04838	2.50769	0.000541067	2.50769	-0.02944	2.50769	0.04808
190.098	1.17426	190.098	-3.24906				2.50595	-0.00929	2.50595	-0.03041	2.50595	0.04536	2.50595	0.00046967	2.50595	-0.02976	2.50595	0.04844
190.855	4.40163	190.855	7.36382				2.50421	-0.000953038	2.50421	-0.028	2.50421	0.05082	2.50421	0.000445817	2.50421	-0.03	2.50421	0.04882
191.613	-2.1403	191.613	5.57855				2.50247	-0.000496883	2.50247	-0.02893	2.50247	0.04561	2.50247	0.000489404	2.50247	-0.03025	2.50247	0.04918
192.37	4.29816	192.37	-6.9941				2.50074	-0.01226	2.50074	-0.03955	2.50074	0.05145	2.50074	0.000494098	2.50074	-0.03063	2.50074	0.04953
193.127	1.96602	193.127	10.4951				2.49901	0.000537831	2.49901	-0.02899	2.49901	0.04634	2.49901	0.000464665	2.49901	-0.03099	2.49901	0.04988
193.884	-3.626	193.884	-2.46868				2.49728	-0.00262	2.49728	-0.03683	2.49728	0.04757	2.49728	0.000471686	2.49728	-0.03124	2.49728	0.05026
194.641	12.8043	194.641	1.04432				2.49555	-0.00182	2.49555	-0.03802	2.49555	0.04973	2.49555	0.000410922	2.49555	-0.03152	2.49555	0.05062
195.398	-7.27032	195.398	8.58282				2.49383	-0.00693	2.49383	-0.03398	2.49383	0.04993	2.49383	0.000376416	2.49383	-0.03172	2.49383	0.051
196.155	4.62453	196.155	3.92839				2.4921	-0.00241	2.4921	-0.03423	2.4921	0.05366	2.4921	0.000356756	2.4921	-0.03204	2.4921	0.05137
196.912	-4.2506	196.912	-2.72603				2.49038	0.00108	2.49038	-0.03466	2.49038	0.04833	2.49038	0.00033598	2.49038	-0.03239	2.49038	0.05174
197.668	0	197.668	1.61908				2.48866	0.00122	2.48866	-0.03442	2.48866	0.0523	2.48866	0.000336913	2.48866	-0.03268	2.48866	0.05209
198.425	11.7528	198.425	-3.03535				2.48695	-0.00173	2.48695	-0.03529	2.48695	0.04985	2.48695	0.000303759	2.48695	-0.03302	2.48695	0.05244
199.181	-6.50195	199.181	3.30977				2.48524	0.00604	2.48524	-0.03525	2.48524	0.05121	2.48524	0.000311496	2.48524	-0.03327	2.48524	0.0528
199.937	-0.75672	199.937	-1.34512				2.48352	0.00164	2.48352	-0.03768	2.48352	0.05097	2.48352	0.000313027	2.48352	-0.0336	2.48352	0.05315
200.693	6.20744	200.693	-4.44089e-16				2.48182	0.00107	2.48182	-0.04431	2.48182	0.05103	2.48182	0.000228914	2.48182	-0.03396	2.48182	0.05348
							2.48011	-0.0027	2.48011	-0.03534	2.48011	0.05393	2.48011	0.000246101	2.48011	-0.03423	2.48011	0.05383
							2.47841	0.00568	2.47841	-0.02862	2.47841	0.05215	2.47841	0.000226896	2.47841	-0.03452	2.47841	0.05418
							2.4767	0.00191	2.4767	-0.03019	2.4767	0.0544	2.4767	0.000208887	2.4767	-0.03482	2.4767	0.05449
							2.47501	0.00289	2.47501	-0.02606	2.47501	0.05483	2.47501	9.41308e-05	2.47501	-0.03511	2.47501	0.05482
							2.47331	-0.000741372	2.47331	-0.0389	2.47331	0.05469	2.47331	1.98186e-05	2.47331	-0.0354	2.47331	0.05513
							2.47161	-0.00213	2.47161	-0.03377	2.47161	0.0567	2.47161	-4.56643e-05	2.47161	-0.03573	2.47161	0.05546
							2.46992	0.00328	2.46992	-0.04274	2.46992	0.05802	2.46992	-3.86291e-05	2.46992	-0.03605	2.46992	0.05579
							2.46823	0.00496	2.46823	-0.03288	2.46823	0.05887	2.46823	-4.05069e-05	2.46823	-0.03635	2.46823	0.05614
							2.46654	-0.00143	2.46654	-0.04079	2.46654	0.05985	2.46654	-1.26834e-05	2.46654	-0.03663	2.46654	0.05649
							2.46486	-0.00429	2.46486	-0.04277	2.46486	0.05788	2.46486	-1.86974e-05	2.46486	-0.03691	2.46486	0.05681
							2.46318	0.0025	2.46318	-0.0395	2.46318	0.0567	2.46318	-1.18487e-05	2.46318	-0.03723	2.46318	0.05714
							2.46149	-0.0014	2.46149	-0.02551	2.46149	0.06057	2.46149	5.13198e-05	2.46149	-0.03749	2.46149	0.05748
							2.45982	0.000399888	2.45982	-0.03599	2.45982	0.05793	2.45982	0.000108267	2.45982	-0.03783	2.45982	0.05779
							2.45814	-0.00333	2.45814	-0.04328	2.45814	0.05992	2.45814	9.44477e-05	2.45814	-0.0381	2.45814	0.0581
							2.45647	-0.00854	2.45647	-0.03208	2.45647	0.05809	2.45647	0.000141572	2.45647	-0.03833	2.45647	0.0584
							2.45479	0.00106	2.45479	-0.0352	2.45479	0.0641	2.45479	0.000143989	2.45479	-0.03857	2.45479	0.05871
							2.45312	0.00556	2.45312	-0.03301	2.45312	0.06053	2.45312	0.000150873	2.45312	-0.03885	2.45312	0.05899
							2.45146	0.00467	2.45146	-0.03789	2.45146	0.06044	2.45146	0.000151798	2.45146	-0.03917	2.45146	0.05929
							2.44979	0.00231	2.44979	-0.03947	2.44979	0.06002	2.44979	0.000103818	2.44979	-0.0395	2.44979	0.0596
							2.44813	-0.00108	2.44813	-0.03514	2.44813	0.05913	2.44813	8.14129e-05	2.44813	-0.03972	2.44813	0.05988
							2.44647	0.00228	2.44647	-0.04154	2.44647	0.06017	2.44647	5.17651e-05	2.44647	-0.04006	2.44647	0.06013
							2.44481	0.00797	2.44481	-0.03505	2.44481	0.05973	2.44481	-1.86641e-05	2.44481	-0.04037	2.44481	0.06042
							2.44315	-0.00339	2.44315	-0.03801	2.44315	0.05938	2.44315	8.55574e-06	2.44315	-0.04073	2.44315	0.06068
							2.4415	0.00596	2.4415	-0.03298	2.4415	0.0686	2.4415	2.31947e-05	2.4415	-0.04109	2.4415	0.06096
							2.43985	0.01287	2.43985	-0.04009	2.43985	0.06481	2.43985	-9.7146e-06	2.43985	-0.04132	2.43985	0.06127
							2.4382	0.01266	2.4382	-0.02638	2.4382	0.05961	2.4382	-0.000112333	2.4382	-0.04167	2.4382	0.06151
							2.43655	0.0067	2.43655	-0.03732	2.43655	0.06443	2.43655	-0.000138235	2.43655	-0.04202	2.43655	0.06175
							2.43491	0.01412	2.43491	-0.03313	2.43491	0.06187	2.43491	-0.000125008	2.43491	-0.04238	2.43491	0.06196
							2.43327	0.01075	2.43327	-0.03713	2.43327	0.06304	2.43327	-0.000149068	2.43327	-0.04281	2.43327	0.0622
							2.43162	0.0068	2.43162	-0.03556	2.43162	0.06404	2.43162	-0.000154459	2.43162	-0.04311	2.43162	0.06244
							2.42999	0.00176	2.42999	-0.04329	2.42999	0.06493	2.42999	-0.000146262	2.42999	-0.04342	2.42999	0.06262
							2.42835	0.00452	2.42835	-0.04072	2.42835	0.06677	2.42835	-0.000113551	2.42835	-0.04367	2.42835	0.06282
							2.42672	0.00376	2.42672	-0.04481	2.42672	0.06768	2.42672	-0.000119568	2.42672	-0.04391	2.42672	0.06303
							2.42508	0.00553	2.42508	-0.03682	2.42508	0.06091	2.42508	-0.000108109	2.42508	-0.04412	2.42508	0.06323
							2.42346	0.00221	2.42346	-0.04883	2.42346	0.06302	2.42346	-0.000126489	2.42346	-0.04454	2.42346	0.06345
							2.42183	-0.00155	2.42183	-0.04565	2.42183	0.06723	2.42183	-0.000196896	2.42183	-0.04476	2.42183	0.06366
							2.4202	0.000404858	2.4202	-0.04126	2.4202	0.06116	2.4202	-0.000132775	2.4202	-0.04507	2.4202	0.06389
							2.41858	0.00398	2.41858	-0.04154	2.41858	0.06304	2.41858	-3.88766e-05	2.41858	-0.04534	2.41858	0.06409
							2.41696	-0.00889	2.41696	-0.04343	2.41696	0.06216	2.41696	-8.39175e-05	2.41696	-0.04565	2.41696	0.06429
							2.41534	-0.00286	2.41534	-0.04237	2.41534	0.06611	2.41534	-7.14944e-05	2.41534	-0.04594	2.41534	0.06447
							2.41372	0.00264	2.41372	-0.04078	2.41372	0.065	2.41372	-1.37294e-05	2.41372	-0.04613	2.41372	0.06467
							2.41211	-0.00233	2.41211	-0.04565	2.41211	0.0642	2.41211	9.65602e-06	2.41211	-0.04635	2.41211	0.06487
							2.4105	0.000894878	2.4105	-0.04577	2.4105	0.06274	2.4105	1.73052e-05	2.4105	-0.04665	2.4105	0.06505
							2.40889	0.00389	2.40889	-0.05234	2.40889	0.06331	2.40889	2.22108e-05	2.40889	-0.04692	2.40889	0.06523
							2.40728	-0.00345	2.40728	-0.05184	2.40728	0.0635	2.40728	2.45711e-05	2.40728	-0.0472	2.40728	0.06537
							2.40567	-0.00651	2.40567	-0.04793	2.40567	0.06482	2.40567	3.28153e-05	2.40567	-0.04749	2.40567	0.06553
							2.40407	-0.00182	2.40407	-0.04588	2.40407	0.06646	2.40407	-2.7988e-05	2.40407	-0.04771	2.40407	0.06568
							2.40247	-0.00554	2.40247	-0.05415	2.40247	0.06475	2.40247	-5.2392e-05	2.40247	-0.04793	2.40247	0.06579
							2.40087	-0.00899	2.40087	-0.05318	2.40087	0.06767	2.40087	-0.000120743	2.40087	-0.04823	2.40087	0.06592
							2.39927	-0.00769	2.39927	-0.05437	2.39927	0.0654	2.39927	-0.000114052	2.39927	-0.04847	2.39927	0.06604
							2.39768	-0.00566	2.39768	-0.06037	2.39768	0.06231	2.39768	-0.00016001	2.39768	-0.04876	2.39768	0.06615
							2.39608	-0.00797	2.39608	-0.06047	2.39608	0.0638	2.39608	-0.000148631	2.39608	-0.04909	2.39608	0.06624
							2.39449	-0.00804	2.39449	-0.04795	2.39449	0.06505	2.39449	-0.000177598	2.39449	-0.04939	2.39449	0.06635
							2.3929	-0.00765	2.3929	-0.05233	2.3929	0.06826	2.3929	-0.000200381	2.3929	-0.04965	2.3929	0.06645
							2.39132	4.06904e-05	2.39132	-0.05305	2.39132	0.06429	2.39132	-0.000120683	2.39132	-0.04993	2.39132	0.0665
							2.38973	0.00383	2.38973	-0.05109	2.38973	0.06653	2.38973	-0.000119702	2.38973	-0.05025	2.38973	0.06657
							2.38815	0.00067511	2.38815	-0.05709	2.38815	0.06955	2.38815	-0.000118844	2.38815	-0.05055	2.38815	0.06662
							2.38657	-0.00125	2.38657	-0.05603	2.38657	0.0673	2.38657	-7.56382e-05	2.38657	-0.0509	2.38657	0.06667
							2.38499	0.00257	2.38499	-0.05267	2.38499	0.06668	2.38499	-0.0001634	2.38499	-0.05114	2.38499	0.06673
							2.38341	-0.00324	2.38341	-0.05629	2.38341	0.06993	2.38341	-0.000253619	2.38341	-0.05146	2.38341	0.06677
							2.38184	-0.000712619	2.38184	-0.0518	2.38184	0.07002	2.38184	-0.000348789	2.38184	-0.05176	2.38184	0.06678
							2.38027	-0.00361	2.38027	-0.05012	2.38027	0.07091	2.38027	-0.000381261	2.38027	-0.05207	2.38027	0.0668
							2.3787	0.00678	2.3787	-0.04966	2.3787	0.0689	2.3787	-0.000426749	2.3787	-0.05238	2.3787	0.06682
							2.37713	0.000204309	2.37713	-0.05401	2.37713	0.07122	2.37713	-0.000459221	2.37713	-0.05268	2.37713	0.06684
							2.37556	0.00202	2.37556	-0.04772	2.37556	0.06862	2.37556	-0.000450513	2.37556	-0.05297	2.37556	0.06684
							2.374	0.000895105	2.374	-0.05957	2.374	0.06889	2.374	-0.00042667	2.374	-0.05333	2.374	0.06684
							2.37244	0.00813	2.37244	-0.04873	2.37244	0.06848	2.37244	-0.000493146	2.37244	-0.05365	2.37244	0.0668
							2.37088	-0.00932	2.37088	-0.05586	2.37088	0.06985	2.37088	-0.000480271	2.37088	-0.054	2.37088	0.06677
							2.36932	-0.00294	2.36932	-0.06494	2.36932	0.06837	2.36932	-0.000464458	2.36932	-0.05431	2.36932	0.06673
							2.36777	-0.00146	2.36777	-0.05639	2.36777	0.07067	2.36777	-0.000448156	2.36777	-0.05457	2.36777	0.0667
							2.36621	-0.00156	2.36621	-0.05889	2.36621	0.06613	2.36621	-0.000470213	2.36621	-0.05483	2.36621	0.06664
							2.36466	-0.00442	2.36466	-0.06621	2.36466	0.06877	2.36466	-0.000491695	2.36466	-0.05513	2.36466	0.0666
							2.36311	-0.00723	2.36311	-0.05967	2.36311	0.06382	2.36311	-0.000526329	2.36311	-0.05551	2.36311	0.06655
							2.36156	0.00353	2.36156	-0.04483	2.36156	0.06817	2.36156	-0.000498758	2.36156	-0.05582	2.36156	0.06648
							2.36002	-0.00054045	2.36002	-0.05742	2.36002	0.06786	2.36002	-0.000499927	2.36002	-0.05611	2.36002	0.0664
							2.35847	-0.00341	2.35847	-0.05907	2.35847	0.06808	2.35847	-0.000460364	2.35847	-0.05645	2.35847	0.06631
							2.35693	-0.00222	2.35693	-0.05907	2.35693	0.07002	2.35693	-0.00043649	2.35693	-0.05678	2.35693	0.06623
							2.35539	0.00575	2.35539	-0.05879	2.35539	0.06959	2.35539	-0.000449649	2.35539	-0.05708	2.35539	0.06616
							2.35386	-0.00772	2.35386	-0.05469	2.35386	0.06575	2.35386	-0.000480082	2.35386	-0.05748	2.35386	0.06604
							2.35232	-0.00113	2.35232	-0.05831	2.35232	0.06361	2.35232	-0.000440454	2.35232	-0.05781	2.35232	0.06594
							2.35079	-0.00928	2.35079	-0.06016	2.35079	0.07032	2.35079	-0.000434281	2.35079	-0.05816	2.35079	0.06584
							2.34926	0.00204	2.34926	-0.05876	2.34926	0.06661	2.34926	-0.00039932	2.34926	-0.05855	2.34926	0.06572
							2.34773	-0.00318	2.34773	-0.06258	2.34773	0.06567	2.34773	-0.000447697	2.34773	-0.05883	2.34773	0.06556
							2.3462	-0.00602	2.3462	-0.06182	2.3462	0.06483	2.3462	-0.000428452	2.3462	-0.05914	2.3462	0.06542
							2.34467	-0.00298	2.34467	-0.05596	2.34467	0.06605	2.34467	-0.000421623	2.34467	-0.05948	2.34467	0.06527
							2.34315	0.00538	2.34315	-0.05696	2.34315	0.06711	2.34315	-0.000444545	2.34315	-0.05984	2.34315	0.06511
							2.34163	-0.00135	2.34163	-0.06285	2.34163	0.06556	2.34163	-0.000531631	2.34163	-0.06019	2.34163	0.06493
							2.34011	-0.00617	2.34011	-0.06026	2.34011	0.06672	2.34011	-0.000558509	2.34011	-0.06048	2.34011	0.0648
							2.33859	-0.00253	2.33859	-0.04915	2.33859	0.06607	2.33859	-0.000557095	2.33859	-0.06075	2.33859	0.06462
							2.33708	-0.00345	2.33708	-0.05454	2.33708	0.06637	2.33708	-0.000631558	2.33708	-0.06106	2.33708	0.06445
							2.33556	-0.00494	2.33556	-0.06167	2.33556	0.063	2.33556	-0.000636997	2.33556	-0.06131	2.33556	0.06425
							2.33405	0.0045	2.33405	-0.0566	2.33405	0.06602	2.33405	-0.000681315	2.33405	-0.06163	2.33405	0.06406
							2.33254	0.002	2.33254	-0.07125	2.33254	0.06143	2.33254	-0.000674881	2.33254	-0.06193	2.33254	0.06386
							2.33103	-0.00391	2.33103	-0.05652	2.33103	0.06362	2.33103	-0.000769122	2.33103	-0.06225	2.33103	0.06365
							2.32953	-0.00249	2.32953	-0.0535	2.32953	0.06374	2.32953	-0.000777146	2.32953	-0.06251	2.32953	0.06347
							2.32802	0.000670539	2.32802	-0.06177	2.32802	0.06438	2.32802	-0.000718895	2.32802	-0.06275	2.32802	0.06324
							2.32652	0.00145	2.32652	-0.05326	2.32652	0.06481	2.32652	-0.000734159	2.32652	-0.06302	2.32652	0.06303
							2.32502	-0.00437	2.32502	-0.06855	2.32502	0.06324	2.32502	-0.000788914	2.32502	-0.06327	2.32502	0.0628
							2.32352	0.00285	2.32352	-0.05332	2.32352	0.06468	2.32352	-0.00075014	2.32352	-0.06355	2.32352	0.06258
							2.32203	0.00764	2.32203	-0.0535	2.32203	0.06423	2.32203	-0.000712795	2.32203	-0.06383	2.32203	0.06234
							2.32053	-0.0051	2.32053	-0.06501	2.32053	0.06382	2.32053	-0.000756117	2.32053	-0.06415	2.32053	0.0621
							2.31904	0.00112	2.31904	-0.06141	2.31904	0.06045	2.31904	-0.000772284	2.31904	-0.0644	2.31904	0.06187
							2.31755	0.00218	2.31755	-0.06007	2.31755	0.06451	2.31755	-0.000716752	2.31755	-0.06458	2.31755	0.06161
							2.31606	0.01195	2.31606	-0.06442	2.31606	0.06401	2.31606	-0.00066921	2.31606	-0.06478	2.31606	0.06135
							2.31458	0.0037	2.31458	-0.05896	2.31458	0.06566	2.31458	-0.000646748	2.31458	-0.06492	2.31458	0.06109
							2.31309	0.00237	2.31309	-0.06167	2.31309	0.06288	2.31309	-0.000627366	2.31309	-0.06518	2.31309	0.06082
							2.31161	-0.000284165	2.31161	-0.05854	2.31161	0.06221	2.31161	-0.000658879	2.31161	-0.06536	2.31161	0.06057
							2.31013	0.00368	2.31013	-0.06139	2.31013	0.05785	2.31013	-0.000603235	2.31013	-0.06561	2.31013	0.06032
							2.30865	-0.0013	2.30865	-0.06305	2.30865	0.05981	2.30865	-0.000554319	2.30865	-0.06576	2.30865	0.06005
							2.30717	0.0029	2.30717	-0.0596	2.30717	0.06092	2.30717	-0.000559424	2.30717	-0.06599	2.30717	0.05982
							2.3057	0.000409244	2.3057	-0.06261	2.3057	0.05835	2.3057	-0.000615113	2.3057	-0.06621	2.3057	0.05954
							2.30422	-0.01114	2.30422	-0.06925	2.30422	0.057	2.30422	-0.000583583	2.30422	-0.06641	2.30422	0.05924
							2.30275	-0.00613	2.30275	-0.05711	2.30275	0.0598	2.30275	-0.000597782	2.30275	-0.06651	2.30275	0.05897
							2.30128	0.00759	2.30128	-0.07019	2.30128	0.05856	2.30128	-0.000569167	2.30128	-0.06669	2.30128	0.05868
							2.29982	-0.00741	2.29982	-0.0729	2.29982	0.05742	2.29982	-0.000584269	2.29982	-0.06694	2.29982	0.05839
							2.29835	-0.0023	2.29835	-0.0655	2.29835	0.05585	2.29835	-0.000669249	2.29835	-0.06708	2.29835	0.05806
							2.29689	-0.00392	2.29689	-0.06755	2.29689	0.06013	2.29689	-0.000667629	2.29689	-0.06724	2.29689	0.0578
							2.29543	-0.0037	2.29543	-0.06986	2.29543	0.05495	2.29543	-0.000622249	2.29543	-0.06733	2.29543	0.05751
							2.29397	-0.0025	2.29397	-0.06186	2.29397	0.05505	2.29397	-0.000598887	2.29397	-0.06747	2.29397	0.05721
							2.29251	0.00288	2.29251	-0.07694	2.29251	0.05587	2.29251	-0.00058703	2.29251	-0.06758	2.29251	0.0569
							2.29105	0.00316	2.29105	-0.06152	2.29105	0.06019	2.29105	-0.000602643	2.29105	-0.0677	2.29105	0.05657
							2.2896	0.00321	2.2896	-0.06687	2.2896	0.05637	2.2896	-0.000593476	2.2896	-0.06785	2.2896	0.05624
							2.28814	-0.00347	2.28814	-0.06425	2.28814	0.05728	2.28814	-0.000552166	2.28814	-0.06795	2.28814	0.05592
							2.28669	-0.00311	2.28669	-0.06487	2.28669	0.05612	2.28669	-0.000593594	2.28669	-0.06806	2.28669	0.05558
							2.28524	-0.00173	2.28524	-0.07426	2.28524	0.05045	2.28524	-0.000558281	2.28524	-0.06815	2.28524	0.05532
							2.2838	0.00944	2.2838	-0.06595	2.2838	0.05798	2.2838	-0.000469845	2.2838	-0.06826	2.2838	0.05502
							2.28235	0.00246	2.28235	-0.06329	2.28235	0.05595	2.28235	-0.000390458	2.28235	-0.06824	2.28235	0.05466
							2.28091	-0.0011	2.28091	-0.06308	2.28091	0.05504	2.28091	-0.000312688	2.28091	-0.06829	2.28091	0.05435
							2.27947	-0.000720614	2.27947	-0.06063	2.27947	0.0533	2.27947	-0.000210736	2.27947	-0.06834	2.27947	0.054
							2.27803	0.000904979	2.27803	-0.06861	2.27803	0.05387	2.27803	-6.52228e-05	2.27803	-0.06834	2.27803	0.05368
							2.27659	-0.000596528	2.27659	-0.06756	2.27659	0.05648	2.27659	-7.93506e-06	2.27659	-0.06836	2.27659	0.05334
							2.27515	-0.0021	2.27515	-0.07059	2.27515	0.05338	2.27515	4.31566e-05	2.27515	-0.0684	2.27515	0.05302
							2.27372	0.000606502	2.27372	-0.0715	2.27372	0.05305	2.27372	0.000105041	2.27372	-0.06841	2.27372	0.05271
							2.27229	-0.00334	2.27229	-0.07079	2.27229	0.05398	2.27229	0.000177517	2.27229	-0.06844	2.27229	0.0524
							2.27086	-0.00152	2.27086	-0.0641	2.27086	0.05107	2.27086	0.000264645	2.27086	-0.06842	2.27086	0.05205
							2.26943	0.00267	2.26943	-0.07892	2.26943	0.05051	2.26943	0.000334777	2.26943	-0.06844	2.26943	0.05169
							2.268	-0.00469	2.268	-0.06859	2.268	0.04802	2.268	0.000380748	2.268	-0.06846	2.268	0.05136
							2.26657	-0.00187	2.26657	-0.07193	2.26657	0.04958	2.26657	0.000429493	2.26657	-0.0684	2.26657	0.05101
							2.26515	0.00166	2.26515	-0.0731	2.26515	0.04841	2.26515	0.000515355	2.26515	-0.06836	2.26515	0.05066
							2.26373	-0.00197	2.26373	-0.07523	2.26373	0.04809	2.26373	0.000507289	2.26373	-0.06829	2.26373	0.05029
							2.26231	-0.00479	2.26231	-0.07752	2.26231	0.04655	2.26231	0.00050481	2.26231	-0.0682	2.26231	0.04996
							2.26089	-0.00446	2.26089	-0.07911	2.26089	0.04672	2.26089	0.000580374	2.26089	-0.0681	2.26089	0.04962
							2.25948	0.00149	2.25948	-0.07456	2.25948	0.0459	2.25948	0.000628247	2.25948	-0.06803	2.25948	0.04926
							2.25806	-0.00178	2.25806	-0.07238	2.25806	0.04748	2.25806	0.000668843	2.25806	-0.06795	2.25806	0.04889
							2.25665	0.00178	2.25665	-0.07284	2.25665	0.04819	2.25665	0.00073769	2.25665	-0.06789	2.25665	0.04852
							2.25524	0.000322266	2.25524	-0.07231	2.25524	0.04665	2.25524	0.000769427	2.25524	-0.06781	2.25524	0.04816
							2.25383	0.00677	2.25383	-0.0754	2.25383	0.04762	2.25383	0.000751115	2.25383	-0.06772	2.25383	0.0478
							2.25242	-0.000300123	2.25242	-0.07417	2.25242	0.04833	2.25242	0.000781621	2.25242	-0.0676	2.25242	0.04745
							2.25102	0.0066	2.25102	-0.06817	2.25102	0.04664	2.25102	0.000772019	2.25102	-0.06754	2.25102	0.04707
							2.24961	-0.00281	2.24961	-0.07646	2.24961	0.04629	2.24961	0.000704162	2.24961	-0.06745	2.24961	0.04672
							2.24821	0.0027	2.24821	-0.07046	2.24821	0.04438	2.24821	0.000680198	2.24821	-0.06737	2.24821	0.04637
							2.24681	-1.87965e-05	2.24681	-0.06861	2.24681	0.04497	2.24681	0.000675685	2.24681	-0.06732	2.24681	0.04598
							2.24541	0.00247	2.24541	-0.07578	2.24541	0.0442	2.24541	0.000636156	2.24541	-0.06725	2.24541	0.0456
							2.24401	0.00557	2.24401	-0.07378	2.24401	0.04473	2.24401	0.000604418	2.24401	-0.0671	2.24401	0.04524
							2.24262	-0.00269	2.24262	-0.07498	2.24262	0.04438	2.24262	0.000567374	2.24262	-0.06694	2.24262	0.0449
							2.24123	-0.000131582	2.24123	-0.06898	2.24123	0.04376	2.24123	0.000559856	2.24123	-0.0668	2.24123	0.04452
							2.23983	0.00675	2.23983	-0.06574	2.23983	0.04144	2.23983	0.000631392	2.23983	-0.06664	2.23983	0.04418
							2.23844	-0.00412	2.23844	-0.06908	2.23844	0.04096	2.23844	0.000656186	2.23844	-0.06651	2.23844	0.04384
							2.23706	0.00819	2.23706	-0.07524	2.23706	0.04374	2.23706	0.000675646	2.23706	-0.06634	2.23706	0.04349
							2.23567	0.00573	2.23567	-0.06247	2.23567	0.04233	2.23567	0.000716396	2.23567	-0.06614	2.23567	0.04314
							2.23429	0.00104	2.23429	-0.06823	2.23429	0.04204	2.23429	0.000715033	2.23429	-0.06596	2.23429	0.04282
							2.2329	-0.000781318	2.2329	-0.06888	2.2329	0.04059	2.2329	0.000725156	2.2329	-0.06576	2.2329	0.0425
							2.23152	0.00559	2.23152	-0.06637	2.23152	0.04224	2.23152	0.000681732	2.23152	-0.06553	2.23152	0.04218
							2.23014	0.00205	2.23014	-0.06787	2.23014	0.04167	2.23014	0.00075925	2.23014	-0.06529	2.23014	0.04185
							2.22876	0.00273	2.22876	-0.07084	2.22876	0.04301	2.22876	0.000766914	2.22876	-0.06506	2.22876	0.04154
							2.22739	-0.00445	2.22739	-0.07403	2.22739	0.04134	2.22739	0.000795433	2.22739	-0.06478	2.22739	0.04121
							2.22601	-0.000545142	2.22601	-0.07183	2.22601	0.0419	2.22601	0.000837001	2.22601	-0.06458	2.22601	0.04088
							2.22464	-0.0028	2.22464	-0.06877	2.22464	0.03983	2.22464	0.000912243	2.22464	-0.0643	2.22464	0.04056
							2.22327	-1.19483e-06	2.22327	-0.06796	2.22327	0.04033	2.22327	0.000843103	2.22327	-0.06407	2.22327	0.04025
							2.2219	8.29788e-05	2.2219	-0.07318	2.2219	0.03754	2.2219	0.000839263	2.2219	-0.06389	2.2219	0.03992
							2.22053	0.00254	2.22053	-0.06811	2.22053	0.04037	2.22053	0.000826167	2.22053	-0.06363	2.22053	0.03963
							2.21917	0.00244	2.21917	-0.0669	2.21917	0.03931	2.21917	0.00080992	2.21917	-0.06339	2.21917	0.03929
							2.2178	0.000833398	2.2178	-0.0592	2.2178	0.03798	2.2178	0.000771127	2.2178	-0.0632	2.2178	0.03897
							2.21644	0.00149	2.21644	-0.06254	2.21644	0.03598	2.21644	0.000735581	2.21644	-0.06294	2.21644	0.03861
							2.21508	0.00371	2.21508	-0.06073	2.21508	0.03659	2.21508	0.000751306	2.21508	-0.06258	2.21508	0.03829
							2.21372	-0.00118	2.21372	-0.05892	2.21372	0.03835	2.21372	0.000736265	2.21372	-0.06231	2.21372	0.03798
							2.21236	-0.00301	2.21236	-0.06073	2.21236	0.03593	2.21236	0.000716318	2.21236	-0.06202	2.21236	0.03766
							2.21101	-0.000608946	2.21101	-0.06595	2.21101	0.03446	2.21101	0.000695881	2.21101	-0.06172	2.21101	0.03736
							2.20965	0.00269	2.20965	-0.05206	2.20965	0.03775	2.20965	0.000725413	2.20965	-0.06143	2.20965	0.03707
							2.2083	0.00135	2.2083	-0.06305	2.2083	0.03736	2.2083	0.000693545	2.2083	-0.0611	2.2083	0.03675
							2.20695	0.00118	2.20695	-0.05792	2.20695	0.03573	2.20695	0.000672008	2.20695	-0.06081	2.20695	0.03641
							2.2056	-0.000514166	2.2056	-0.05648	2.2056	0.03524	2.2056	0.000598557	2.2056	-0.0605	2.2056	0.03613
							2.20425	0.00298	2.20425	-0.05961	2.20425	0.03531	2.20425	0.000627256	2.20425	-0.06017	2.20425	0.03582
							2.20291	-0.0037	2.20291	-0.0608	2.20291	0.03602	2.20291	0.000605108	2.20291	-0.05988	2.20291	0.03551
							2.20156	0.00213	2.20156	-0.05568	2.20156	0.03582	2.20156	0.000545504	2.20156	-0.05957	2.20156	0.03519
							2.20022	0.00492	2.20022	-0.05555	2.20022	0.03695	2.20022	0.000523802	2.20022	-0.0592	2.20022	0.03489
							2.19888	0.00337	2.19888	-0.05102	2.19888	0.03562	2.19888	0.000543735	2.19888	-0.05885	2.19888	0.0346
							2.19754	0.00355	2.19754	-0.05427	2.19754	0.033	2.19754	0.000535215	2.19754	-0.05852	2.19754	0.0343
							2.1962	0.000266018	2.1962	-0.05751	2.1962	0.03238	2.1962	0.000486409	2.1962	-0.05817	2.1962	0.03402
							2.19487	-0.0017	2.19487	-0.06168	2.19487	0.03477	2.19487	0.000450768	2.19487	-0.05774	2.19487	0.03373
							2.19353	0.00154	2.19353	-0.05814	2.19353	0.0332	2.19353	0.000399332	2.19353	-0.05733	2.19353	0.03344
							2.1922	0.00365	2.1922	-0.0556	2.1922	0.03093	2.1922	0.000361172	2.1922	-0.057	2.1922	0.03314
							2.19087	-0.00245	2.19087	-0.05797	2.19087	0.03375	2.19087	0.000368719	2.19087	-0.0566	2.19087	0.03287
							2.18954	0.00576	2.18954	-0.05097	2.18954	0.03383	2.18954	0.000360857	2.18954	-0.05631	2.18954	0.03257
							2.18821	-0.00142	2.18821	-0.0579	2.18821	0.03171	2.18821	0.000332634	2.18821	-0.0559	2.18821	0.03228
							2.18689	-0.00708	2.18689	-0.0609	2.18689	0.03116	2.18689	0.00030367	2.18689	-0.05546	2.18689	0.03199
							2.18556	0.00283	2.18556	-0.05491	2.18556	0.03183	2.18556	0.000278953	2.18556	-0.05506	2.18556	0.03171
							2.18424	0.00533	2.18424	-0.05638	2.18424	0.02969	2.18424	0.000273672	2.18424	-0.05462	2.18424	0.03144
							2.18292	0.000805551	2.18292	-0.05192	2.18292	0.03001	2.18292	0.00020829	2.18292	-0.05426	2.18292	0.03117
							2.1816	-0.0033	2.1816	-0.05427	2.1816	0.02939	2.1816	0.000221616	2.1816	-0.0538	2.1816	0.03091
							2.18028	0.00708	2.18028	-0.05389	2.18028	0.02849	2.18028	0.000270876	2.18028	-0.05331	2.18028	0.03065
							2.17897	-0.000226295	2.17897	-0.05247	2.17897	0.02866	2.17897	0.000221784	2.17897	-0.05291	2.17897	0.03039
							2.17765	-0.00145	2.17765	-0.05399	2.17765	0.02883	2.17765	0.000223632	2.17765	-0.05248	2.17765	0.03011
							2.17634	-0.00412	2.17634	-0.05234	2.17634	0.03042	2.17634	0.000217466	2.17634	-0.05205	2.17634	0.02987
							2.17503	0.000211536	2.17503	-0.05359	2.17503	0.02917	2.17503	0.000295846	2.17503	-0.05163	2.17503	0.02962
							2.17372	-0.00304	2.17372	-0.04851	2.17372	0.0302	2.17372	0.0003149	2.17372	-0.05118	2.17372	0.0294
							2.17241	0.00228	2.17241	-0.05292	2.17241	0.02753	2.17241	0.000327574	2.17241	-0.05072	2.17241	0.02916
							2.1711	-0.00403	2.1711	-0.052	2.1711	0.02714	2.1711	0.000320752	2.1711	-0.05026	2.1711	0.02892
							2.1698	-0.00139	2.1698	-0.05375	2.1698	0.02971	2.1698	0.000351914	2.1698	-0.0498	2.1698	0.02865
							2.16849	-0.000515411	2.16849	-0.05074	2.16849	0.02526	2.16849	0.0003288	2.16849	-0.04933	2.16849	0.02839
							2.16719	0.00332	2.16719	-0.05083	2.16719	0.02867	2.16719	0.000338793	2.16719	-0.04885	2.16719	0.02814
							2.16589	-0.0016	2.16589	-0.05078	2.16589	0.02792	2.16589	0.000325275	2.16589	-0.04839	2.16589	0.02789
							2.16459	0.000607724	2.16459	-0.04806	2.16459	0.0278	2.16459	0.000259041	2.16459	-0.04799	2.16459	0.02762
							2.16329	-0.00344	2.16329	-0.04626	2.16329	0.02673	2.16329	0.000219651	2.16329	-0.04748	2.16329	0.02738
							2.162	-0.00153	2.162	-0.04228	2.162	0.02772	2.162	0.000262484	2.162	-0.04705	2.162	0.02713
							2.1607	0.00233	2.1607	-0.043	2.1607	0.02998	2.1607	0.000193612	2.1607	-0.04669	2.1607	0.02688
							2.15941	0.000185622	2.15941	-0.0437	2.15941	0.02598	2.15941	0.000172753	2.15941	-0.04624	2.15941	0.02662
							2.15812	-0.00106	2.15812	-0.04674	2.15812	0.0254	2.15812	0.00013516	2.15812	-0.0458	2.15812	0.0264
							2.15683	0.00125	2.15683	-0.0449	2.15683	0.02689	2.15683	9.55419e-05	2.15683	-0.04538	2.15683	0.02614
							2.15554	0.000622285	2.15554	-0.04768	2.15554	0.02538	2.15554	5.40454e-05	2.15554	-0.04489	2.15554	0.02588
							2.15426	0.000971649	2.15426	-0.04187	2.15426	0.027	2.15426	6.60464e-05	2.15426	-0.04452	2.15426	0.02564
							2.15297	0.00107	2.15297	-0.0409	2.15297	0.02632	2.15297	7.67134e-05	2.15297	-0.04404	2.15297	0.02544
							2.15169	0.00279	2.15169	-0.04053	2.15169	0.02426	2.15169	8.69308e-05	2.15169	-0.04358	2.15169	0.02522
							2.15041	0.00276	2.15041	-0.03936	2.15041	0.0265	2.15041	5.24191e-05	2.15041	-0.04312	2.15041	0.025
							2.14913	0.00199	2.14913	-0.03565	2.14913	0.02278	2.14913	1.30189e-05	2.14913	-0.04266	2.14913	0.02477
							2.14785	0.00234	2.14785	-0.03719	2.14785	0.02545	2.14785	-1.58672e-05	2.14785	-0.04225	2.14785	0.02451
							2.14657	0.00413	2.14657	-0.03776	2.14657	0.0255	2.14657	3.77502e-05	2.14657	-0.04179	2.14657	0.0243
							2.1453	-0.00106	2.1453	-0.03876	2.1453	0.02496	2.1453	6.41105e-05	2.1453	-0.04133	2.1453	0.02409
							2.14402	0.0037	2.14402	-0.03126	2.14402	0.02506	2.14402	3.63335e-05	2.14402	-0.04085	2.14402	0.02387
							2.14275	-0.00491	2.14275	-0.04037	2.14275	0.02376	2.14275	2.8603e-05	2.14275	-0.04035	2.14275	0.02364
							2.14148	0.00336	2.14148	-0.03357	2.14148	0.02467	2.14148	2.76654e-05	2.14148	-0.03992	2.14148	0.02343
							2.14021	-0.000548199	2.14021	-0.03612	2.14021	0.02405	2.14021	4.89371e-07	2.14021	-0.03946	2.14021	0.02324
							2.13894	0.000942266	2.13894	-0.0355	2.13894	0.02308	2.13894	-3.26179e-05	2.13894	-0.03905	2.13894	0.02302
							2.13767	-0.00101	2.13767	-0.03638	2.13767	0.02364	2.13767	-3.39701e-05	2.13767	-0.03862	2.13767	0.02281
							2.13641	-0.00101	2.13641	-0.03185	2.13641	0.02193	2.13641	-7.73684e-05	2.13641	-0.03821	2.13641	0.02261
							2.13515	-0.0019	2.13515	-0.03671	2.13515	0.02452	2.13515	-9.60905e-05	2.13515	-0.03775	2.13515	0.0224
							2.13388	-0.0025	2.13388	-0.0323	2.13388	0.02345	2.13388	-9.13424e-05	2.13388	-0.03739	2.13388	0.02218
							2.13262	-0.00101	2.13262	-0.03553	2.13262	0.02093	2.13262	-0.000146674	2.13262	-0.03696	2.13262	0.02195
							2.13136	-0.00236	2.13136	-0.03321	2.13136	0.02022	2.13136	-0.000179694	2.13136	-0.03655	2.13136	0.02173
							2.13011	-0.00287	2.13011	-0.03566	2.13011	0.02257	2.13011	-0.000183613	2.13011	-0.03613	2.13011	0.02151
							2.12885	0.00213	2.12885	-0.03497	2.12885	0.02158	2.12885	-0.000216373	2.12885	-0.03575	2.12885	0.02129
							2.1276	-0.00283	2.1276	-0.03473	2.1276	0.01973	2.1276	-0.000266322	2.1276	-0.03538	2.1276	0.02106
							2.12634	-0.00423	2.12634	-0.03203	2.12634	0.02138	2.12634	-0.000319951	2.12634	-0.03502	2.12634	0.02083
							2.12509	-0.000152652	2.12509	-0.03205	2.12509	0.02212	2.12509	-0.000341371	2.12509	-0.03465	2.12509	0.02061
							2.12384	-0.000825509	2.12384	-0.03344	2.12384	0.02032	2.12384	-0.000364152	2.12384	-0.03427	2.12384	0.02039
							2.12259	-0.00325	2.12259	-0.03509	2.12259	0.01995	2.12259	-0.000366345	2.12259	-0.0339	2.12259	0.02019
							2.12135	9.17726e-05	2.12135	-0.03184	2.12135	0.01997	2.12135	-0.000369053	2.12135	-0.03353	2.12135	0.01998
							2.1201	-0.00199	2.1201	-0.02979	2.1201	0.01974	2.1201	-0.000338811	2.1201	-0.03317	2.1201	0.01977
							2.11886	-0.000548939	2.11886	-0.03058	2.11886	0.0223	2.11886	-0.000361237	2.11886	-0.03282	2.11886	0.01958
							2.11761	0.00354	2.11761	-0.02987	2.11761	0.02049	2.11761	-0.000336589	2.11761	-0.03242	2.11761	0.01937
							2.11637	-0.00139	2.11637	-0.03	2.11637	0.0185	2.11637	-0.000363953	2.11637	-0.0321	2.11637	0.01917
							2.11513	-0.00238	2.11513	-0.03038	2.11513	0.01985	2.11513	-0.000348752	2.11513	-0.03172	2.11513	0.01895
							2.1139	-0.000388475	2.1139	-0.03131	2.1139	0.01951	2.1139	-0.000362227	2.1139	-0.03132	2.1139	0.01875
							2.11266	-0.00195	2.11266	-0.02851	2.11266	0.01831	2.11266	-0.000354774	2.11266	-0.031	2.11266	0.01855
							2.11142	-0.00132	2.11142	-0.03261	2.11142	0.01854	2.11142	-0.000318464	2.11142	-0.03067	2.11142	0.01836
							2.11019	0.00225	2.11019	-0.02836	2.11019	0.01864	2.11019	-0.000366621	2.11019	-0.03036	2.11019	0.01816
							2.10896	-0.0045	2.10896	-0.02894	2.10896	0.01718	2.10896	-0.000369488	2.10896	-0.03	2.10896	0.01796
							2.10773	-0.00143	2.10773	-0.02832	2.10773	0.01758	2.10773	-0.000332388	2.10773	-0.02963	2.10773	0.01775
							2.1065	-0.00275	2.1065	-0.03157	2.1065	0.01799	2.1065	-0.000384738	2.1065	-0.02928	2.1065	0.01754
							2.10527	-0.00186	2.10527	-0.03149	2.10527	0.01683	2.10527	-0.000337359	2.10527	-0.02897	2.10527	0.01736
							2.10404	-0.00213	2.10404	-0.03063	2.10404	0.01667	2.10404	-0.000285128	2.10404	-0.02858	2.10404	0.01716
							2.10282	-0.00132	2.10282	-0.02719	2.10282	0.01652	2.10282	-0.000275299	2.10282	-0.02823	2.10282	0.01698
							2.1016	0.00289	2.1016	-0.02861	2.1016	0.01722	2.1016	-0.000293133	2.1016	-0.02789	2.1016	0.01678
							2.10037	-0.00283	2.10037	-0.02732	2.10037	0.01546	2.10037	-0.000269948	2.10037	-0.02752	2.10037	0.0166
							2.09915	6.63812e-05	2.09915	-0.02898	2.09915	0.01605	2.09915	-0.000272603	2.09915	-0.02718	2.09915	0.01641
							2.09793	-0.000868316	2.09793	-0.0273	2.09793	0.01649	2.09793	-0.000250115	2.09793	-0.02687	2.09793	0.01624
							2.09672	-0.00377	2.09672	-0.02793	2.09672	0.01624	2.09672	-0.000299513	2.09672	-0.02661	2.09672	0.01606
							2.0955	-0.000919467	2.0955	-0.0258	2.0955	0.01573	2.0955	-0.000301011	2.0955	-0.02632	2.0955	0.01589
							2.09428	0.000959636	2.09428	-0.02503	2.09428	0.01488	2.09428	-0.000337465	2.09428	-0.02602	2.09428	0.01571
							2.09307	-0.00172	2.09307	-0.02539	2.09307	0.01553	2.09307	-0.000348531	2.09307	-0.02572	2.09307	0.01552
							2.09186	0.000883228	2.09186	-0.02709	2.09186	0.01365	2.09186	-0.00035236	2.09186	-0.02547	2.09186	0.01533
							2.09065	0.0012	2.09065	-0.02453	2.09065	0.01533	2.09065	-0.000336632	2.09065	-0.02518	2.09065	0.01516
							2.08944	0.00127	2.08944	-0.02562	2.08944	0.01489	2.08944	-0.000326572	2.08944	-0.02489	2.08944	0.01498
							2.08823	-0.00227	2.08823	-0.02635	2.08823	0.0159	2.08823	-0.000331312	2.08823	-0.02453	2.08823	0.0148
							2.08702	0.00151	2.08702	-0.02473	2.08702	0.01567	2.08702	-0.00032212	2.08702	-0.02421	2.08702	0.01461
							2.08582	0.00172	2.08582	-0.02339	2.08582	0.01299	2.08582	-0.000313485	2.08582	-0.02388	2.08582	0.01443
							2.08462	-0.000552307	2.08462	-0.02498	2.08462	0.01569	2.08462	-0.000336434	2.08462	-0.02352	2.08462	0.01426
							2.08341	0.000565539	2.08341	-0.02733	2.08341	0.01452	2.08341	-0.000366904	2.08341	-0.0232	2.08341	0.01408
							2.08221	0.00199	2.08221	-0.02361	2.08221	0.01332	2.08221	-0.000387969	2.08221	-0.02291	2.08221	0.01387
							2.08101	-0.00333	2.08101	-0.02281	2.08101	0.01437	2.08101	-0.000377912	2.08101	-0.02254	2.08101	0.01371
							2.07982	0.00162	2.07982	-0.0209	2.07982	0.01461	2.07982	-0.000381362	2.07982	-0.02225	2.07982	0.01354
							2.07862	0.000207041	2.07862	-0.02299	2.07862	0.01304	2.07862	-0.000377698	2.07862	-0.02192	2.07862	0.01337
							2.07742	-0.00239	2.07742	-0.02463	2.07742	0.01378	2.07742	-0.00039308	2.07742	-0.02157	2.07742	0.0132
							2.07623	-0.000911636	2.07623	-0.0214	2.07623	0.01279	2.07623	-0.000366294	2.07623	-0.02126	2.07623	0.01302
							2.07504	0.00104	2.07504	-0.02193	2.07504	0.01371	2.07504	-0.000389221	2.07504	-0.02096	2.07504	0.01286
							2.07385	-0.00124	2.07385	-0.02303	2.07385	0.01255	2.07385	-0.000373172	2.07385	-0.02062	2.07385	0.01269
							2.07266	0.0016	2.07266	-0.02029	2.07266	0.01323	2.07266	-0.000336052	2.07266	-0.02029	2.07266	0.01255
							2.07147	-0.00121	2.07147	-0.02226	2.07147	0.01224	2.07147	-0.00031621	2.07147	-0.01993	2.07147	0.0124
							2.07028	-0.000877748	2.07028	-0.0211	2.07028	0.01193	2.07028	-0.000291271	2.07028	-0.0196	2.07028	0.01223
							2.0691	0.000777727	2.0691	-0.02002	2.0691	0.01134	2.0691	-0.000285663	2.0691	-0.01929	2.0691	0.01206
							2.06791	0.00188	2.06791	-0.02074	2.06791	0.01313	2.06791	-0.000307836	2.06791	-0.01903	2.06791	0.01191
							2.06673	-0.0016	2.06673	-0.01694	2.06673	0.01146	2.06673	-0.000288504	2.06673	-0.01874	2.06673	0.01176
							2.06555	0.00169	2.06555	-0.01943	2.06555	0.01163	2.06555	-0.000274207	2.06555	-0.01844	2.06555	0.01158
							2.06437	0.00148	2.06437	-0.0178	2.06437	0.0101	2.06437	-0.000307982	2.06437	-0.01819	2.06437	0.01142
							2.06319	-0.00177	2.06319	-0.0187	2.06319	0.01082	2.06319	-0.000264078	2.06319	-0.01787	2.06319	0.01128
							2.06201	-0.000473822	2.06201	-0.01754	2.06201	0.01186	2.06201	-0.000276338	2.06201	-0.0176	2.06201	0.01113
							2.06084	0.00209	2.06084	-0.01996	2.06084	0.01131	2.06084	-0.000334932	2.06084	-0.01736	2.06084	0.01097
							2.05966	0.000371229	2.05966	-0.01684	2.05966	0.01069	2.05966	-0.000317867	2.05966	-0.01709	2.05966	0.01082
							2.05849	0.00259	2.05849	-0.01929	2.05849	0.0102	2.05849	-0.000269303	2.05849	-0.01683	2.05849	0.01065
							2.05732	-0.000745618	2.05732	-0.01662	2.05732	0.00968	2.05732	-0.000265049	2.05732	-0.01655	2.05732	0.01049
							2.05615	-0.000558842	2.05615	-0.01934	2.05615	0.0098	2.05615	-0.000298493	2.05615	-0.0163	2.05615	0.01033
							2.05498	-8.72653e-05	2.05498	-0.01699	2.05498	0.00995	2.05498	-0.000250277	2.05498	-0.01605	2.05498	0.01016
							2.05381	-0.000828189	2.05381	-0.01739	2.05381	0.00921	2.05381	-0.000242773	2.05381	-0.01577	2.05381	0.01
							2.05264	0.00138	2.05264	-0.01534	2.05264	0.00951	2.05264	-0.000259579	2.05264	-0.01553	2.05264	0.00984
							2.05148	0.000210665	2.05148	-0.01638	2.05148	0.00996	2.05148	-0.000291037	2.05148	-0.01529	2.05148	0.00969
							2.05031	0.000296341	2.05031	-0.01578	2.05031	0.00843	2.05031	-0.000285502	2.05031	-0.01506	2.05031	0.00955
							2.04915	-2.21814e-05	2.04915	-0.01754	2.04915	0.00859	2.04915	-0.000304901	2.04915	-0.01478	2.04915	0.0094
							2.04799	-2.09503e-05	2.04799	-0.01414	2.04799	0.0084	2.04799	-0.000293953	2.04799	-0.01454	2.04799	0.00924
							2.04683	-0.00109	2.04683	-0.01496	2.04683	0.00812	2.04683	-0.00032251	2.04683	-0.01432	2.04683	0.00908
							2.04567	0.00126	2.04567	-0.01869	2.04567	0.00898	2.04567	-0.000327081	2.04567	-0.01412	2.04567	0.00894
							2.04451	0.00112	2.04451	-0.01473	2.04451	0.00861	2.04451	-0.000336123	2.04451	-0.0139	2.04451	0.00877
							2.04336	0.00193	2.04336	-0.01411	2.04336	0.00779	2.04336	-0.000309406	2.04336	-0.01368	2.04336	0.00862
							2.0422	-0.00285	2.0422	-0.01272	2.0422	0.00818	2.0422	-0.000331915	2.0422	-0.01349	2.0422	0.00848
							2.04105	-0.00199	2.04105	-0.01444	2.04105	0.00816	2.04105	-0.000340487	2.04105	-0.01326	2.04105	0.00834
							2.0399	0.000703823	2.0399	-0.01485	2.0399	0.00808	2.0399	-0.000369927	2.0399	-0.01304	2.0399	0.00818
							2.03875	0.000707514	2.03875	-0.01004	2.03875	0.00775	2.03875	-0.000390076	2.03875	-0.01278	2.03875	0.00804
							2.0376	-0.000874695	2.0376	-0.01276	2.0376	0.00844	2.0376	-0.000384836	2.0376	-0.01253	2.0376	0.00792
							2.03645	-0.000452904	2.03645	-0.01244	2.03645	0.00728	2.03645	-0.000384731	2.03645	-0.01229	2.03645	0.00777
							2.0353	-0.000179713	2.0353	-0.01207	2.0353	0.00777	2.0353	-0.00039126	2.0353	-0.01208	2.0353	0.00762
							2.03416	0.00113	2.03416	-0.01373	2.03416	0.00744	2.03416	-0.000389694	2.03416	-0.01185	2.03416	0.00749
							2.03302	-0.000657449	2.03302	-0.01169	2.03302	0.00655	2.03302	-0.000389996	2.03302	-0.01167	2.03302	0.00734
							2.03187	-8.04584e-05	2.03187	-0.01135	2.03187	0.00626	2.03187	-0.000390891	2.03187	-0.01144	2.03187	0.0072
							2.03073	0.000176174	2.03073	-0.01325	2.03073	0.00594	2.03073	-0.000373558	2.03073	-0.01122	2.03073	0.00707
							2.02959	-0.000538495	2.02959	-0.00928	2.02959	0.00621	2.02959	-0.000345926	2.02959	-0.01099	2.02959	0.00692
							2.02845	0.000299037	2.02845	-0.01025	2.02845	0.00736	2.02845	-0.000330836	2.02845	-0.01076	2.02845	0.0068
							2.02732	0.00014691	2.02732	-0.01168	2.02732	0.00619	2.02732	-0.000323193	2.02732	-0.0105	2.02732	0.00664
							2.02618	0.000457442	2.02618	-0.01044	2.02618	0.00733	2.02618	-0.000290435	2.02618	-0.01025	2.02618	0.00651
							2.02504	-0.00264	2.02504	-0.00774	2.02504	0.00535	2.02504	-0.00026433	2.02504	-0.01	2.02504	0.00639
							2.02391	0.00103	2.02391	-0.00889	2.02391	0.00586	2.02391	-0.000248565	2.02391	-0.00978	2.02391	0.00626
							2.02278	-0.00133	2.02278	-0.0086	2.02278	0.00691	2.02278	-0.000212536	2.02278	-0.0095	2.02278	0.00613
							2.02165	-0.000674007	2.02165	-0.00756	2.02165	0.00469	2.02165	-0.000250394	2.02165	-0.00928	2.02165	0.006
							2.02052	0.00136	2.02052	-0.00868	2.02052	0.00627	2.02052	-0.000214997	2.02052	-0.00902	2.02052	0.00587
							2.01939	0.000624339	2.01939	-0.00605	2.01939	0.00582	2.01939	-0.000200807	2.01939	-0.00878	2.01939	0.00575
							2.01826	-0.000985189	2.01826	-0.00847	2.01826	0.00557	2.01826	-0.000176885	2.01826	-0.00854	2.01826	0.00562
							2.01714	0.000611125	2.01714	-0.00612	2.01714	0.00579	2.01714	-0.000165229	2.01714	-0.0083	2.01714	0.00549
							2.01601	-0.00102	2.01601	-0.00485	2.01601	0.00536	2.01601	-0.000158059	2.01601	-0.00805	2.01601	0.00536
							2.01489	1.7912e-05	2.01489	-0.00589	2.01489	0.00532	2.01489	-0.000149532	2.01489	-0.00781	2.01489	0.00525
							2.01377	0.000661626	2.01377	-0.00563	2.01377	0.00485	2.01377	-0.00015977	2.01377	-0.00755	2.01377	0.00514
							2.01265	0.00034274	2.01265	-0.00665	2.01265	0.00606	2.01265	-0.000150741	2.01265	-0.00733	2.01265	0.00501
							2.01153	-4.14465e-05	2.01153	-0.00863	2.01153	0.00455	2.01153	-0.000157994	2.01153	-0.00707	2.01153	0.00487
							2.01041	0.000173267	2.01041	-0.00592	2.01041	0.00525	2.01041	-0.00015966	2.01041	-0.00684	2.01041	0.00475
							2.00929	-0.000530519	2.00929	-0.00708	2.00929	0.00439	2.00929	-0.000127664	2.00929	-0.00662	2.00929	0.00463
							2.00818	3.60359e-05	2.00818	-0.00658	2.00818	0.00487	2.00818	-0.000123694	2.00818	-0.00638	2.00818	0.0045
							2.00706	0.00162	2.00706	-0.00608	2.00706	0.00387	2.00706	-0.000141137	2.00706	-0.00615	2.00706	0.00438
							2.00595	-0.0015	2.00595	-0.00376	2.00595	0.00489	2.00595	-0.000139987	2.00595	-0.00591	2.00595	0.00427
							2.00484	-0.000765141	2.00484	-0.00435	2.00484	0.00384	2.00484	-0.000135262	2.00484	-0.00568	2.00484	0.00414
							2.00372	-0.0022	2.00372	-0.00327	2.00372	0.00433	2.00372	-0.000158521	2.00372	-0.00547	2.00372	0.00402
							2.00262	-6.32312e-05	2.00262	-0.0052	2.00262	0.00444	2.00262	-0.000155301	2.00262	-0.00525	2.00262	0.0039
							2.00151	7.15236e-05	2.00151	-0.00315	2.00151	0.00475	2.00151	-0.00016631	2.00151	-0.00502	2.00151	0.00377
							2.0004	0.000825678	2.0004	-0.00388	2.0004	0.00405	2.0004	-0.000159319	2.0004	-0.00478	2.0004	0.00367
							1.99929	-0.00154	1.99929	-0.00185	1.99929	0.004	1.99929	-0.000136325	1.99929	-0.00456	1.99929	0.00356
							1.99819	-0.00184	1.99819	-0.00448	1.99819	0.00511	1.99819	-0.00014413	1.99819	-0.00432	1.99819	0.00344
							1.99709	-0.000720575	1.99709	-0.00484	1.99709	0.00339	1.99709	-0.000159438	1.99709	-0.00409	1.99709	0.00333
							1.99598	-0.00102	1.99598	-0.00263	1.99598	0.00351	1.99598	-0.000164712	1.99598	-0.00386	1.99598	0.00322
							1.99488	-0.00166	1.99488	-0.00221	1.99488	0.00286	1.99488	-0.00017578	1.99488	-0.00363	1.99488	0.0031
							1.99378	0.00145	1.99378	-0.00149	1.99378	0.00298	1.99378	-0.000173775	1.99378	-0.00343	1.99378	0.00299
							1.99269	-0.00215	1.99269	-0.00172	1.99269	0.00364	1.99269	-0.000147759	1.99269	-0.00319	1.99269	0.00288
							1.99159	-0.000528368	1.99159	-0.000776483	1.99159	0.00331	1.99159	-0.00016889	1.99159	-0.00297	1.99159	0.00275
							1.99049	0.00064803	1.99049	-0.00163	1.99049	0.00268	1.99049	-0.000173088	1.99049	-0.00273	1.99049	0.00264
							1.9894	-0.000296941	1.9894	-0.00215	1.9894	0.00249	1.9894	-0.000196496	1.9894	-0.00254	1.9894	0.00252
							1.9883	-0.00314	1.9883	-0.00217	1.9883	0.00267	1.9883	-0.000202666	1.9883	-0.00236	1.9883	0.00241
							1.98721	-0.00211	1.98721	-0.000511332	1.98721	0.00178	1.98721	-0.000217556	1.98721	-0.00214	1.98721	0.00229
							1.98612	-0.000270686	1.98612	-0.00214	1.98612	0.00204	1.98612	-0.00022472	1.98612	-0.00193	1.98612	0.00217
							1.98503	0.000737943	1.98503	-0.00373	1.98503	0.00158	1.98503	-0.000201412	1.98503	-0.00172	1.98503	0.00205
							1.98394	0.000908872	1.98394	-0.000538302	1.98394	0.00201	1.98394	-0.000219559	1.98394	-0.0015	1.98394	0.00193
							1.98286	-0.00167	1.98286	-0.000860579	1.98286	0.00304	1.98286	-0.0002096	1.98286	-0.00129	1.98286	0.00182
							1.98177	0.000721662	1.98177	0.0019	1.98177	0.00191	1.98177	-0.000213479	1.98177	-0.00108	1.98177	0.0017
							1.98068	-0.00194	1.98068	-0.000224606	1.98068	0.00146	1.98068	-0.000233672	1.98068	-0.000871775	1.98068	0.00159
							1.9796	0.000374152	1.9796	0.000323518	1.9796	0.00115	1.9796	-0.000241498	1.9796	-0.000650629	1.9796	0.00148
							1.97852	-0.000282988	1.97852	0.000988492	1.97852	0.00279	1.97852	-0.000231811	1.97852	-0.000441992	1.97852	0.00136
							1.97744	-0.00119	1.97744	0.00192	1.97744	0.00169	1.97744	-0.000242803	1.97744	-0.000225592	1.97744	0.00126
							1.97636	-0.00135	1.97636	0.000696989	1.97636	0.00157	1.97636	-0.000231808	1.97636	-1.48162e-05	1.97636	0.00114
							1.97528	-0.000597105	1.97528	0.000638633	1.97528	0.000968307	1.97528	-0.000220348	1.97528	0.000206467	1.97528	0.00104
							1.9742	-0.000149944	1.9742	-0.000632554	1.9742	0.00161	1.9742	-0.000201212	1.9742	0.000418945	1.9742	0.000928925
							1.97312	-0.00132	1.97312	0.00176	1.97312	0.000819623	1.97312	-0.000212573	1.97312	0.000609931	1.97312	0.000830845
							1.97205	0.00111	1.97205	-0.000149789	1.97205	0.000530333	1.97205	-0.000215991	1.97205	0.00081233	1.97205	0.000726329
							1.97097	0.00057087	1.97097	-0.000932915	1.97097	0.000446262	1.97097	-0.000209358	1.97097	0.00102	1.97097	0.000610448
							1.9699	-0.000339337	1.9699	0.000796445	1.9699	0.00096853	1.9699	-0.000218247	1.9699	0.00121	1.9699	0.000517334
							1.96883	0.000736456	1.96883	0.000725476	1.96883	0.00225	1.96883	-0.00020673	1.96883	0.00139	1.96883	0.000416538
							1.96776	-4.86516e-05	1.96776	0.00185	1.96776	0.000135495	1.96776	-0.00019012	1.96776	0.0016	1.96776	0.000306251
							1.96669	0.000542741	1.96669	0.00241	1.96669	0.00105	1.96669	-0.000204785	1.96669	0.00181	1.96669	0.000203283
							1.96562	-0.000500266	1.96562	0.00066428	1.96562	0.000147689	1.96562	-0.000190112	1.96562	0.00202	1.96562	0.000108698
							1.96455	0.000385326	1.96455	-0.000262048	1.96455	-0.000130749	1.96455	-0.000191043	1.96455	0.00223	1.96455	4.93759e-06
							1.96349	-0.00172	1.96349	0.00116	1.96349	0.000656517	1.96349	-0.000203339	1.96349	0.00242	1.96349	-9.38834e-05
							1.96242	-0.00184	1.96242	0.00114	1.96242	0.000564364	1.96242	-0.000215354	1.96242	0.00261	1.96242	-0.000201439
							1.96136	-0.00133	1.96136	0.000785856	1.96136	0.000491158	1.96136	-0.000204796	1.96136	0.0028	1.96136	-0.00029828
							1.9603	-0.00123	1.9603	0.00152	1.9603	-0.000582076	1.9603	-0.000215223	1.9603	0.00298	1.9603	-0.000401472
							1.95924	-0.000275483	1.95924	0.000773668	1.95924	-0.000465233	1.95924	-0.000195416	1.95924	0.00318	1.95924	-0.000496786
							1.95818	-0.000604158	1.95818	0.0026	1.95818	-0.000834584	1.95818	-0.000189109	1.95818	0.00337	1.95818	-0.000599342
							1.95712	-0.00123	1.95712	0.000907381	1.95712	-0.000830792	1.95712	-0.000189279	1.95712	0.00356	1.95712	-0.000697809
							1.95606	0.000497391	1.95606	0.00193	1.95606	-0.00136	1.95606	-0.000159168	1.95606	0.00376	1.95606	-0.000798542
							1.955	-0.00184	1.955	0.0016	1.955	-0.000999401	1.955	-0.00013748	1.955	0.00395	1.955	-0.000886271
							1.95395	0.00109	1.95395	0.0026	1.95395	-0.000229178	1.95395	-0.000149732	1.95395	0.00415	1.95395	-0.000987221
							1.95289	0.00154	1.95289	0.00492	1.95289	-0.000803451	1.95289	-0.000133651	1.95289	0.00435	1.95289	-0.00109
							1.95184	-0.000513817	1.95184	0.00384	1.95184	-0.00181	1.95184	-0.000108093	1.95184	0.00455	1.95184	-0.00119
							1.95079	-4.42908e-05	1.95079	0.00228	1.95079	-0.00198	1.95079	-0.000121117	1.95079	0.00473	1.95079	-0.00129
							1.94974	0.000318466	1.94974	0.00289	1.94974	-0.00169	1.94974	-0.00011354	1.94974	0.00493	1.94974	-0.00138
							1.94869	2.5622e-05	1.94869	0.00364	1.94869	-0.0016	1.94869	-0.000101151	1.94869	0.00511	1.94869	-0.00147
							1.94764	-0.0015	1.94764	0.0031	1.94764	-0.00167	1.94764	-9.77104e-05	1.94764	0.00531	1.94764	-0.00157
							1.94659	5.35611e-05	1.94659	0.00401	1.94659	-0.00203	1.94659	-6.89643e-05	1.94659	0.00547	1.94659	-0.00167
							1.94555	0.000989212	1.94555	0.00512	1.94555	-0.00171	1.94555	-6.78018e-05	1.94555	0.00566	1.94555	-0.00177
							1.9445	0.000592555	1.9445	0.00506	1.9445	-0.00186	1.9445	-6.81265e-05	1.9445	0.00583	1.9445	-0.00187
							1.94346	-0.00107	1.94346	0.00229	1.94346	-0.0028	1.94346	-6.06103e-05	1.94346	0.00601	1.94346	-0.00197
							1.94242	0.000944856	1.94242	0.00454	1.94242	-0.00256	1.94242	-5.41494e-05	1.94242	0.00618	1.94242	-0.00207
							1.94137	0.000157799	1.94137	0.00632	1.94137	-0.00243	1.94137	-5.03317e-05	1.94137	0.00634	1.94137	-0.00217
							1.94033	-0.00054474	1.94033	0.00506	1.94033	-0.00308	1.94033	-3.41352e-05	1.94033	0.0065	1.94033	-0.00226
							1.93929	-0.000526349	1.93929	0.0035	1.93929	-0.00256	1.93929	-3.12284e-05	1.93929	0.00668	1.93929	-0.00236
							1.93826	0.00074316	1.93826	0.00401	1.93826	-0.00217	1.93826	-1.5019e-05	1.93826	0.00684	1.93826	-0.00246
							1.93722	-0.000276189	1.93722	0.00691	1.93722	-0.00277	1.93722	-1.2597e-05	1.93722	0.00702	1.93722	-0.00256
							1.93618	-0.000990368	1.93618	0.00664	1.93618	-0.00323	1.93618	-6.38859e-06	1.93618	0.00719	1.93618	-0.00267
							1.93515	0.000444521	1.93515	0.00752	1.93515	-0.00275	1.93515	6.4499e-06	1.93515	0.00733	1.93515	-0.00277
							1.93411	-0.000419828	1.93411	0.00555	1.93411	-0.00312	1.93411	1.73211e-05	1.93411	0.00749	1.93411	-0.00286
							1.93308	0.00135	1.93308	0.0084	1.93308	-0.00337	1.93308	3.43162e-05	1.93308	0.00766	1.93308	-0.00296
							1.93205	0.00177	1.93205	0.00716	1.93205	-0.00368	1.93205	2.54391e-05	1.93205	0.00783	1.93205	-0.00306
							1.93102	0.000528249	1.93102	0.00841	1.93102	-0.00229	1.93102	1.82593e-06	1.93102	0.00798	1.93102	-0.00316
							1.92999	0.00114	1.92999	0.00693	1.92999	-0.00354	1.92999	1.43664e-06	1.92999	0.00811	1.92999	-0.00326
							1.92896	0.0017	1.92896	0.00768	1.92896	-0.00393	1.92896	1.79529e-05	1.92896	0.00829	1.92896	-0.00335
							1.92794	0.000385934	1.92794	0.00827	1.92794	-0.00344	1.92794	2.62564e-05	1.92794	0.00844	1.92794	-0.00344
							1.92691	4.02929e-05	1.92691	0.00785	1.92691	-0.00401	1.92691	4.06443e-05	1.92691	0.00859	1.92691	-0.00354
							1.92588	0.00132	1.92588	0.00716	1.92588	-0.00422	1.92588	4.10757e-05	1.92588	0.00875	1.92588	-0.00363
							1.92486	0.00107	1.92486	0.00969	1.92486	-0.00323	1.92486	6.35984e-05	1.92486	0.00888	1.92486	-0.00372
							1.92384	0.00163	1.92384	0.00948	1.92384	-0.00328	1.92384	6.39943e-05	1.92384	0.00903	1.92384	-0.00382
							1.92282	-0.000611946	1.92282	0.00983	1.92282	-0.00408	1.92282	6.75031e-05	1.92282	0.00918	1.92282	-0.00392
							1.9218	-0.000174079	1.9218	0.01044	1.9218	-0.00394	1.9218	5.1543e-05	1.9218	0.0093	1.9218	-0.00403
							1.92078	0.00167	1.92078	0.01038	1.92078	-0.00389	1.92078	4.92928e-05	1.92078	0.00945	1.92078	-0.00412
							1.91976	0.00213	1.91976	0.01019	1.91976	-0.00409	1.91976	5.57561e-05	1.91976	0.00961	1.91976	-0.00421
							1.91874	-0.000714478	1.91874	0.0102	1.91874	-0.00413	1.91874	5.73642e-05	1.91874	0.00973	1.91874	-0.0043
							1.91773	0.00219	1.91773	0.0089	1.91773	-0.00503	1.91773	7.24162e-05	1.91773	0.00986	1.91773	-0.00439
							1.91671	-0.0015	1.91671	0.01165	1.91671	-0.00456	1.91671	6.92071e-05	1.91671	0.01001	1.91671	-0.00449
							1.9157	0.00062054	1.9157	0.01139	1.9157	-0.0048	1.9157	7.94155e-05	1.9157	0.01014	1.9157	-0.00458
							1.91469	0.00197	1.91469	0.01039	1.91469	-0.00391	1.91469	7.73516e-05	1.91469	0.01028	1.91469	-0.00467
							1.91367	0.000474983	1.91367	0.01052	1.91367	-0.00442	1.91367	7.42091e-05	1.91367	0.01041	1.91367	-0.00477
							1.91266	-0.000501142	1.91266	0.01077	1.91266	-0.0048	1.91266	8.69038e-05	1.91266	0.01055	1.91266	-0.00486
							1.91165	-0.000299067	1.91165	0.01151	1.91165	-0.00536	1.91165	0.00011014	1.91165	0.01071	1.91165	-0.00494
							1.91065	-0.000608983	1.91065	0.01119	1.91065	-0.00486	1.91065	0.000111539	1.91065	0.01083	1.91065	-0.00502
							1.90964	-4.80076e-05	1.90964	0.01353	1.90964	-0.00507	1.90964	0.000130875	1.90964	0.01097	1.90964	-0.00512
							1.90863	-0.0012	1.90863	0.0099	1.90863	-0.00574	1.90863	0.000146761	1.90863	0.01113	1.90863	-0.00521
							1.90763	0.000615851	1.90763	0.01162	1.90763	-0.0056	1.90763	0.000148978	1.90763	0.01127	1.90763	-0.00529
							1.90662	-0.000535573	1.90662	0.01268	1.90662	-0.00598	1.90662	0.000179526	1.90662	0.01142	1.90662	-0.00539
							1.90562	0.00022661	1.90562	0.01111	1.90562	-0.00526	1.90562	0.000181438	1.90562	0.01154	1.90562	-0.00547
							1.90462	-0.00116	1.90462	0.01107	1.90462	-0.00571	1.90462	0.000181716	1.90462	0.01164	1.90462	-0.00556
							1.90362	-0.000717923	1.90362	0.01248	1.90362	-0.00538	1.90362	0.000197576	1.90362	0.01176	1.90362	-0.00565
							1.90262	-0.00198	1.90262	0.01121	1.90262	-0.00583	1.90262	0.000207725	1.90262	0.01187	1.90262	-0.00574
							1.90162	-0.000736856	1.90162	0.01303	1.90162	-0.00595	1.90162	0.000216718	1.90162	0.01198	1.90162	-0.00582
							1.90062	0.000763928	1.90062	0.01255	1.90062	-0.00618	1.90062	0.000240244	1.90062	0.01209	1.90062	-0.00591
							1.89962	-0.000382989	1.89962	0.01271	1.89962	-0.00617	1.89962	0.000231047	1.89962	0.01221	1.89962	-0.006
							1.89863	0.000870603	1.89863	0.01341	1.89863	-0.00609	1.89863	0.000229134	1.89863	0.01232	1.89863	-0.00609
							1.89763	0.000643187	1.89763	0.01461	1.89763	-0.0059	1.89763	0.00021922	1.89763	0.01243	1.89763	-0.00618
							1.89664	0.000467678	1.89664	0.01448	1.89664	-0.00585	1.89664	0.000230604	1.89664	0.01254	1.89664	-0.00626
							1.89565	-0.00055383	1.89565	0.01327	1.89565	-0.00645	1.89565	0.000237784	1.89565	0.01265	1.89565	-0.00635
							1.89466	0.0015	1.89466	0.01537	1.89466	-0.00642	1.89466	0.00025972	1.89466	0.01275	1.89466	-0.00643
							1.89367	0.000831153	1.89367	0.01366	1.89367	-0.00657	1.89367	0.000258583	1.89367	0.01288	1.89367	-0.00652
							1.89268	0.000812345	1.89268	0.01388	1.89268	-0.00669	1.89268	0.000243385	1.89268	0.01298	1.89268	-0.00659
							1.89169	0.00146	1.89169	0.01321	1.89169	-0.0061	1.89169	0.000247929	1.89169	0.01308	1.89169	-0.00668
							1.8907	0.000678728	1.8907	0.01513	1.8907	-0.00704	1.8907	0.000240672	1.8907	0.01317	1.8907	-0.00675
							1.88972	-0.000500072	1.88972	0.01448	1.88972	-0.00689	1.88972	0.000231022	1.88972	0.01328	1.88972	-0.00684
							1.88873	-0.00012708	1.88873	0.01345	1.88873	-0.00702	1.88873	0.000257332	1.88873	0.01338	1.88873	-0.00693
							1.88775	-0.00062748	1.88775	0.01502	1.88775	-0.00643	1.88775	0.000239759	1.88775	0.01348	1.88775	-0.00701
							1.88677	2.47196e-05	1.88677	0.01412	1.88677	-0.0066	1.88677	0.000234419	1.88677	0.01358	1.88677	-0.00709
							1.88578	0.00121	1.88578	0.01622	1.88578	-0.00708	1.88578	0.000239354	1.88578	0.01367	1.88578	-0.00717
							1.8848	-0.000292007	1.8848	0.01616	1.8848	-0.00718	1.8848	0.000240131	1.8848	0.01377	1.8848	-0.00725
							1.88382	0.000518803	1.88382	0.01296	1.88382	-0.00727	1.88382	0.000221737	1.88382	0.01385	1.88382	-0.00734
							1.88285	0.000236514	1.88285	0.0165	1.88285	-0.00635	1.88285	0.000215773	1.88285	0.01394	1.88285	-0.00743
							1.88187	0.000427324	1.88187	0.01522	1.88187	-0.00669	1.88187	0.000229266	1.88187	0.01403	1.88187	-0.00751
							1.88089	0.000282133	1.88089	0.01475	1.88089	-0.00717	1.88089	0.000253269	1.88089	0.01411	1.88089	-0.00759
							1.87992	-0.000655755	1.87992	0.01468	1.87992	-0.00714	1.87992	0.000268324	1.87992	0.0142	1.87992	-0.00767
							1.87894	0.000238654	1.87894	0.01485	1.87894	-0.00637	1.87894	0.000261261	1.87894	0.01428	1.87894	-0.00774
							1.87797	-0.000596975	1.87797	0.01486	1.87797	-0.00804	1.87797	0.000282779	1.87797	0.01438	1.87797	-0.00783
							1.87699	0.00048123	1.87699	0.0147	1.87699	-0.00746	1.87699	0.000275252	1.87699	0.01447	1.87699	-0.0079
							1.87602	3.06095e-05	1.87602	0.01689	1.87602	-0.00755	1.87602	0.000301554	1.87602	0.01456	1.87602	-0.00798
							1.87505	0.000108889	1.87505	0.01524	1.87505	-0.00839	1.87505	0.000307363	1.87505	0.01463	1.87505	-0.00805
							1.87408	-0.000255332	1.87408	0.0139	1.87408	-0.00808	1.87408	0.000304369	1.87408	0.01472	1.87408	-0.00812
							1.87311	4.68475e-05	1.87311	0.01464	1.87311	-0.00875	1.87311	0.000298037	1.87311	0.01479	1.87311	-0.00819
							1.87215	-0.000860799	1.87215	0.01435	1.87215	-0.00795	1.87215	0.000304253	1.87215	0.01487	1.87215	-0.00827
							1.87118	-0.000373119	1.87118	0.01609	1.87118	-0.0083	1.87118	0.000297887	1.87118	0.01492	1.87118	-0.00834
							1.87022	0.00238	1.87022	0.01581	1.87022	-0.00744	1.87022	0.000301017	1.87022	0.015	1.87022	-0.00841
							1.86925	0.00142	1.86925	0.01664	1.86925	-0.00842	1.86925	0.000330646	1.86925	0.01505	1.86925	-0.00849
							1.86829	0.00133	1.86829	0.01634	1.86829	-0.00862	1.86829	0.000331544	1.86829	0.01509	1.86829	-0.00856
							1.86733	-0.000256279	1.86733	0.01494	1.86733	-0.00857	1.86733	0.000335211	1.86733	0.01515	1.86733	-0.00863
							1.86636	0.000561801	1.86636	0.01451	1.86636	-0.00834	1.86636	0.00034209	1.86636	0.0152	1.86636	-0.00869
							1.8654	-0.000600946	1.8654	0.01493	1.8654	-0.00809	1.8654	0.00035674	1.8654	0.01525	1.8654	-0.00876
							1.86444	0.000369608	1.86444	0.01522	1.86444	-0.00876	1.86444	0.000364257	1.86444	0.01531	1.86444	-0.00882
							1.86349	0.00114	1.86349	0.01439	1.86349	-0.00893	1.86349	0.000365935	1.86349	0.01534	1.86349	-0.00889
							1.86253	3.88902e-05	1.86253	0.01437	1.86253	-0.0087	1.86253	0.000367452	1.86253	0.01536	1.86253	-0.00896
							1.86157	0.00143	1.86157	0.01674	1.86157	-0.00833	1.86157	0.000351481	1.86157	0.01538	1.86157	-0.00902
							1.86062	0.000409672	1.86062	0.01636	1.86062	-0.00867	1.86062	0.000337535	1.86062	0.0154	1.86062	-0.00909
							1.85966	0.000973626	1.85966	0.01631	1.85966	-0.00878	1.85966	0.000318511	1.85966	0.01542	1.85966	-0.00915
							1.85871	-0.000209946	1.85871	0.01481	1.85871	-0.00899	1.85871	0.000309392	1.85871	0.01544	1.85871	-0.00921
							1.85776	-0.00124	1.85776	0.01542	1.85776	-0.00884	1.85776	0.000307374	1.85776	0.01545	1.85776	-0.00927
							1.85681	-0.000124189	1.85681	0.01467	1.85681	-0.00955	1.85681	0.000298779	1.85681	0.01547	1.85681	-0.00933
							1.85586	-0.0026	1.85586	0.01451	1.85586	-0.00973	1.85586	0.000299361	1.85586	0.01549	1.85586	-0.00939
							1.85491	-0.000373633	1.85491	0.01526	1.85491	-0.00954	1.85491	0.000301079	1.85491	0.01551	1.85491	-0.00945
							1.85396	0.000711395	1.85396	0.01574	1.85396	-0.00926	1.85396	0.000271922	1.85396	0.01552	1.85396	-0.00951
							1.85301	0.000236723	1.85301	0.0149	1.85301	-0.00936	1.85301	0.000275482	1.85301	0.01552	1.85301	-0.00956
							1.85206	-0.00119	1.85206	0.01458	1.85206	-0.00977	1.85206	0.000285309	1.85206	0.01554	1.85206	-0.00961
							1.85112	0.000717554	1.85112	0.01616	1.85112	-0.00905	1.85112	0.000277172	1.85112	0.01556	1.85112	-0.00968
							1.85017	-0.000804167	1.85017	0.0145	1.85017	-0.01027	1.85017	0.000283831	1.85017	0.01555	1.85017	-0.00974
							1.84923	0.00117	1.84923	0.01393	1.84923	-0.00994	1.84923	0.000282877	1.84923	0.01555	1.84923	-0.00979
							1.84829	0.000758888	1.84829	0.01488	1.84829	-0.00995	1.84829	0.000275078	1.84829	0.01555	1.84829	-0.00984
							1.84735	-0.000327909	1.84735	0.01594	1.84735	-0.01009	1.84735	0.000260174	1.84735	0.01553	1.84735	-0.00989
							1.84641	7.77932e-05	1.84641	0.01558	1.84641	-0.00948	1.84641	0.000255969	1.84641	0.01551	1.84641	-0.00993
							1.84547	0.000448096	1.84547	0.01398	1.84547	-0.00997	1.84547	0.000274216	1.84547	0.01551	1.84547	-0.00998
							1.84453	-0.000135901	1.84453	0.01514	1.84453	-0.0101	1.84453	0.000289744	1.84453	0.01552	1.84453	-0.01003
							1.84359	-0.000777779	1.84359	0.01491	1.84359	-0.01024	1.84359	0.000264742	1.84359	0.0155	1.84359	-0.01008
							1.84265	0.00183	1.84265	0.01706	1.84265	-0.00968	1.84265	0.00028961	1.84265	0.01548	1.84265	-0.01013
							1.84172	-0.000935089	1.84172	0.01745	1.84172	-0.01019	1.84172	0.000286005	1.84172	0.01547	1.84172	-0.01017
							1.84078	0.000947384	1.84078	0.01356	1.84078	-0.01084	1.84078	0.000265962	1.84078	0.01545	1.84078	-0.01023
							1.83985	-0.00115	1.83985	0.01432	1.83985	-0.01035	1.83985	0.000274073	1.83985	0.01541	1.83985	-0.01027
							1.83892	0.000691338	1.83892	0.01451	1.83892	-0.01049	1.83892	0.000279188	1.83892	0.01537	1.83892	-0.01031
							1.83799	-0.000915945	1.83799	0.01526	1.83799	-0.00931	1.83799	0.0002765	1.83799	0.01534	1.83799	-0.01034
							1.83705	0.000548218	1.83705	0.01484	1.83705	-0.01023	1.83705	0.000249884	1.83705	0.01533	1.83705	-0.01038
							1.83613	0.000764269	1.83613	0.01489	1.83613	-0.0102	1.83613	0.000260878	1.83613	0.01531	1.83613	-0.01042
							1.8352	0.000877746	1.8352	0.01373	1.8352	-0.01092	1.8352	0.000243186	1.8352	0.01527	1.8352	-0.01046
							1.83427	-0.000445427	1.83427	0.01443	1.83427	-0.01013	1.83427	0.000241468	1.83427	0.01525	1.83427	-0.01049
							1.83334	0.00232	1.83334	0.01508	1.83334	-0.01056	1.83334	0.000254541	1.83334	0.01522	1.83334	-0.01053
							1.83242	0.00197	1.83242	0.01675	1.83242	-0.00991	1.83242	0.000265902	1.83242	0.01518	1.83242	-0.01055
							1.83149	-0.000206771	1.83149	0.01472	1.83149	-0.01072	1.83149	0.000270519	1.83149	0.01515	1.83149	-0.01057
							1.83057	-0.000714979	1.83057	0.01578	1.83057	-0.01058	1.83057	0.000280876	1.83057	0.01511	1.83057	-0.0106
							1.82964	-0.00119	1.82964	0.01419	1.82964	-0.01089	1.82964	0.000277147	1.82964	0.01507	1.82964	-0.01062
							1.82872	0.000934109	1.82872	0.01431	1.82872	-0.0111	1.82872	0.00027393	1.82872	0.01502	1.82872	-0.01065
							1.8278	-0.000686729	1.8278	0.01483	1.8278	-0.01035	1.8278	0.000273348	1.8278	0.01497	1.8278	-0.01067
							1.82688	0.000500012	1.82688	0.0149	1.82688	-0.01129	1.82688	0.000290737	1.82688	0.01494	1.82688	-0.0107
							1.82596	0.000671664	1.82596	0.01408	1.82596	-0.0107	1.82596	0.000306351	1.82596	0.0149	1.82596	-0.01071
							1.82504	0.00365	1.82504	0.01538	1.82504	-0.01022	1.82504	0.000311742	1.82504	0.01486	1.82504	-0.01073
							1.82412	0.00121	1.82412	0.01489	1.82412	-0.01154	1.82412	0.000319955	1.82412	0.01483	1.82412	-0.01075
							1.82321	0.000921093	1.82321	0.01286	1.82321	-0.01152	1.82321	0.000326406	1.82321	0.01482	1.82321	-0.01076
							1.82229	0.00149	1.82229	0.01634	1.82229	-0.01103	1.82229	0.000343514	1.82229	0.01477	1.82229	-0.01077
							1.82138	4.77504e-05	1.82138	0.01422	1.82138	-0.01138	1.82138	0.000330048	1.82138	0.01473	1.82138	-0.01078
							1.82046	-0.000678228	1.82046	0.0151	1.82046	-0.01114	1.82046	0.000353256	1.82046	0.01465	1.82046	-0.01079
							1.81955	0.00117	1.81955	0.01514	1.81955	-0.01069	1.81955	0.000360537	1.81955	0.01461	1.81955	-0.0108
							1.81864	0.000473434	1.81864	0.01432	1.81864	-0.0107	1.81864	0.000354212	1.81864	0.01457	1.81864	-0.0108
							1.81773	0.00127	1.81773	0.01654	1.81773	-0.01112	1.81773	0.000384881	1.81773	0.01452	1.81773	-0.01081
							1.81682	0.00125	1.81682	0.01345	1.81682	-0.01202	1.81682	0.000382311	1.81682	0.01448	1.81682	-0.0108
							1.81591	-0.000840698	1.81591	0.01246	1.81591	-0.012	1.81591	0.000380052	1.81591	0.01442	1.81591	-0.01081
							1.815	0.000451648	1.815	0.01491	1.815	-0.01258	1.815	0.000380388	1.815	0.01436	1.815	-0.01082
							1.81409	-0.000367736	1.81409	0.01477	1.81409	-0.01092	1.81409	0.000364388	1.81409	0.01432	1.81409	-0.01081
							1.81319	-0.0016	1.81319	0.01232	1.81319	-0.01148	1.81319	0.000355908	1.81319	0.01428	1.81319	-0.01081
							1.81228	0.00123	1.81228	0.01361	1.81228	-0.01141	1.81228	0.000338859	1.81228	0.01421	1.81228	-0.0108
							1.81138	-0.00193	1.81138	0.01248	1.81138	-0.01101	1.81138	0.000331563	1.81138	0.01415	1.81138	-0.01081
							1.81047	0.0016	1.81047	0.01401	1.81047	-0.01126	1.81047	0.000313592	1.81047	0.0141	1.81047	-0.01081
							1.80957	0.00152	1.80957	0.01511	1.80957	-0.01231	1.80957	0.000300648	1.80957	0.01404	1.80957	-0.0108
							1.80867	-0.000329333	1.80867	0.01386	1.80867	-0.01096	1.80867	0.000276044	1.80867	0.01398	1.80867	-0.01079
							1.80777	-0.000297842	1.80777	0.01362	1.80777	-0.01133	1.80777	0.000265653	1.80777	0.01392	1.80777	-0.01078
							1.80687	0.000408588	1.80687	0.0137	1.80687	-0.01131	1.80687	0.00024976	1.80687	0.01384	1.80687	-0.01077
							1.80597	9.07486e-05	1.80597	0.014	1.80597	-0.0117	1.80597	0.000245471	1.80597	0.01377	1.80597	-0.01076
							1.80507	0.00139	1.80507	0.01492	1.80507	-0.01113	1.80507	0.000246198	1.80507	0.0137	1.80507	-0.01075
							1.80417	0.00115	1.80417	0.01407	1.80417	-0.01093	1.80417	0.00023138	1.80417	0.01363	1.80417	-0.01074
							1.80328	0.000757284	1.80328	0.01513	1.80328	-0.01048	1.80328	0.00022941	1.80328	0.01358	1.80328	-0.01072
							1.80238	-7.1453e-06	1.80238	0.01354	1.80238	-0.01195	1.80238	0.000236649	1.80238	0.01352	1.80238	-0.0107
							1.80149	0.00069939	1.80149	0.01422	1.80149	-0.01061	1.80149	0.000242182	1.80149	0.01346	1.80149	-0.01068
							1.80059	-0.00050515	1.80059	0.01471	1.80059	-0.01093	1.80059	0.000232314	1.80059	0.01339	1.80059	-0.01066
							1.7997	0.000182425	1.7997	0.01219	1.7997	-0.01087	1.7997	0.000237031	1.7997	0.01334	1.7997	-0.01064
							1.79881	0.00173	1.79881	0.01296	1.79881	-0.0109	1.79881	0.000243845	1.79881	0.01329	1.79881	-0.01061
							1.79792	0.000170885	1.79792	0.01204	1.79792	-0.01069	1.79792	0.000246693	1.79792	0.01321	1.79792	-0.01058
							1.79703	0.00143	1.79703	0.01523	1.79703	-0.01178	1.79703	0.000242631	1.79703	0.01313	1.79703	-0.01055
							1.79614	0.0011	1.79614	0.01261	1.79614	-0.01045	1.79614	0.000248463	1.79614	0.01306	1.79614	-0.01053
							1.79525	-0.000616311	1.79525	0.0138	1.79525	-0.01046	1.79525	0.000238809	1.79525	0.01299	1.79525	-0.01051
							1.79436	0.00166	1.79436	0.01419	1.79436	-0.01067	1.79436	0.000227003	1.79436	0.01292	1.79436	-0.01047
							1.79348	0.00164	1.79348	0.01351	1.79348	-0.01112	1.79348	0.00021165	1.79348	0.01286	1.79348	-0.01044
							1.79259	0.00151	1.79259	0.01379	1.79259	-0.01116	1.79259	0.000214366	1.79259	0.01279	1.79259	-0.0104
							1.79171	0.00118	1.79171	0.01241	1.79171	-0.01014	1.79171	0.000229339	1.79171	0.01273	1.79171	-0.01037
							1.79082	0.000852392	1.79082	0.01332	1.79082	-0.01017	1.79082	0.000208143	1.79082	0.01267	1.79082	-0.01033
							1.78994	9.44816e-05	1.78994	0.01357	1.78994	-0.01011	1.78994	0.00017957	1.78994	0.0126	1.78994	-0.01029
							1.78906	-0.000770769	1.78906	0.01191	1.78906	-0.01075	1.78906	0.000190982	1.78906	0.01254	1.78906	-0.01024
							1.78818	-0.00123	1.78818	0.01051	1.78818	-0.01048	1.78818	0.000192365	1.78818	0.01249	1.78818	-0.01019
							1.7873	0.000136319	1.7873	0.01217	1.7873	-0.01027	1.7873	0.000185957	1.7873	0.01243	1.7873	-0.01014
							1.78642	0.000495229	1.78642	0.01236	1.78642	-0.01012	1.78642	0.000175271	1.78642	0.01236	1.78642	-0.01009
							1.78554	-0.000994292	1.78554	0.01209	1.78554	-0.00976	1.78554	0.000181622	1.78554	0.01229	1.78554	-0.01003
							1.78466	0.000168737	1.78466	0.01077	1.78466	-0.0109	1.78466	0.000188815	1.78466	0.01221	1.78466	-0.00999
							1.78378	-0.00216	1.78378	0.0104	1.78378	-0.00992	1.78378	0.000180578	1.78378	0.01214	1.78378	-0.00994
							1.78291	-0.00014617	1.78291	0.01374	1.78291	-0.0103	1.78291	0.000187889	1.78291	0.01208	1.78291	-0.00988
							1.78203	6.37997e-05	1.78203	0.01044	1.78203	-0.00998	1.78203	0.000180459	1.78203	0.01201	1.78203	-0.00983
							1.78116	0.000285233	1.78116	0.01203	1.78116	-0.01004	1.78116	0.000176912	1.78116	0.01194	1.78116	-0.00978
							1.78029	-0.000725643	1.78029	0.01074	1.78029	-0.00989	1.78029	0.00018168	1.78029	0.01186	1.78029	-0.00972
							1.77941	0.00139	1.77941	0.01242	1.77941	-0.00967	1.77941	0.000162003	1.77941	0.01179	1.77941	-0.00966
							1.77854	-0.00111	1.77854	0.0107	1.77854	-0.00975	1.77854	0.000158383	1.77854	0.01172	1.77854	-0.00961
							1.77767	-0.00234	1.77767	0.0113	1.77767	-0.00959	1.77767	0.000158891	1.77767	0.01165	1.77767	-0.00953
							1.7768	0.000957968	1.7768	0.01218	1.7768	-0.00977	1.7768	0.000163294	1.7768	0.0116	1.7768	-0.00948
							1.77593	-0.000320899	1.77593	0.01039	1.77593	-0.00923	1.77593	0.000170088	1.77593	0.01152	1.77593	-0.00942
							1.77507	0.00031485	1.77507	0.01124	1.77507	-0.00878	1.77507	0.000161726	1.77507	0.01144	1.77507	-0.00936
							1.7742	-0.00154	1.7742	0.01083	1.7742	-0.00989	1.7742	0.000167084	1.7742	0.01137	1.7742	-0.00929
							1.77333	-4.2663e-05	1.77333	0.01011	1.77333	-0.00919	1.77333	0.000163882	1.77333	0.0113	1.77333	-0.00923
							1.77247	-0.000329725	1.77247	0.01249	1.77247	-0.00903	1.77247	0.000161814	1.77247	0.01121	1.77247	-0.00917
							1.7716	0.000561999	1.7716	0.01227	1.7716	-0.00887	1.7716	0.000172089	1.7716	0.01114	1.7716	-0.0091
							1.77074	0.000778057	1.77074	0.0122	1.77074	-0.00879	1.77074	0.000151901	1.77074	0.01106	1.77074	-0.00903
							1.76988	0.000307955	1.76988	0.01244	1.76988	-0.00793	1.76988	0.000166354	1.76988	0.011	1.76988	-0.00896
							1.76901	0.00144	1.76901	0.01118	1.76901	-0.00876	1.76901	0.0001693	1.76901	0.01093	1.76901	-0.00888
							1.76815	0.000165797	1.76815	0.01181	1.76815	-0.00851	1.76815	0.000187086	1.76815	0.01086	1.76815	-0.00881
							1.76729	0.000120455	1.76729	0.01134	1.76729	-0.00885	1.76729	0.00020402	1.76729	0.01077	1.76729	-0.00874
							1.76643	0.000647244	1.76643	0.00999	1.76643	-0.00842	1.76643	0.000180343	1.76643	0.01068	1.76643	-0.00866
							1.76558	-0.00129	1.76558	0.00891	1.76558	-0.00826	1.76558	0.000181303	1.76558	0.01059	1.76558	-0.00859
							1.76472	0.000213624	1.76472	0.00958	1.76472	-0.0087	1.76472	0.000144989	1.76472	0.0105	1.76472	-0.00851
							1.76386	0.00201	1.76386	0.00956	1.76386	-0.00866	1.76386	0.000136002	1.76386	0.0104	1.76386	-0.00844
							1.763	0.000574912	1.763	0.01105	1.763	-0.00788	1.763	0.000144264	1.763	0.01033	1.763	-0.00836
							1.76215	0.000254215	1.76215	0.01063	1.76215	-0.00814	1.76215	0.000154567	1.76215	0.01024	1.76215	-0.00828
							1.7613	0.000625949	1.7613	0.00913	1.7613	-0.00726	1.7613	0.000145979	1.7613	0.01015	1.7613	-0.00821
							1.76044	-0.000933222	1.76044	0.01056	1.76044	-0.00754	1.76044	0.000144229	1.76044	0.01006	1.76044	-0.00813
							1.75959	0.000419132	1.75959	0.00982	1.75959	-0.00826	1.75959	0.000126972	1.75959	0.00999	1.75959	-0.00806
							1.75874	0.00106	1.75874	0.00869	1.75874	-0.00754	1.75874	0.00012326	1.75874	0.00989	1.75874	-0.00798
							1.75789	0.000467279	1.75789	0.0112	1.75789	-0.00855	1.75789	0.000143949	1.75789	0.00981	1.75789	-0.00789
							1.75704	0.000550242	1.75704	0.01147	1.75704	-0.00785	1.75704	0.00011905	1.75704	0.00973	1.75704	-0.00781
							1.75619	-0.00155	1.75619	0.00974	1.75619	-0.00735	1.75619	0.000110003	1.75619	0.00965	1.75619	-0.00773
							1.75534	-0.00164	1.75534	0.00744	1.75534	-0.0066	1.75534	0.00010281	1.75534	0.00955	1.75534	-0.00765
							1.75449	0.0021	1.75449	0.00768	1.75449	-0.00803	1.75449	7.31786e-05	1.75449	0.00947	1.75449	-0.00755
							1.75364	-0.00261	1.75364	0.00933	1.75364	-0.00747	1.75364	6.07991e-05	1.75364	0.00937	1.75364	-0.00747
							1.7528	0.000365835	1.7528	0.00906	1.7528	-0.00647	1.7528	7.1867e-05	1.7528	0.00931	1.7528	-0.00738
							1.75195	0.00189	1.75195	0.00919	1.75195	-0.00642	1.75195	5.48301e-05	1.75195	0.00923	1.75195	-0.00729
							1.75111	-0.00192	1.75111	0.00986	1.75111	-0.00717	1.75111	5.08737e-05	1.75111	0.00911	1.75111	-0.00721
							1.75027	-0.000321414	1.75027	0.0088	1.75027	-0.00623	1.75027	2.2598e-05	1.75027	0.00901	1.75027	-0.00711
							1.74942	-0.00032365	1.74942	0.01056	1.74942	-0.007	1.74942	2.23318e-05	1.74942	0.00892	1.74942	-0.00702
							1.74858	0.00216	1.74858	0.00682	1.74858	-0.00703	1.74858	1.96186e-05	1.74858	0.00882	1.74858	-0.00691
							1.74774	-0.00147	1.74774	0.00907	1.74774	-0.00607	1.74774	1.41658e-05	1.74774	0.00871	1.74774	-0.00683
							1.7469	0.00149	1.7469	0.0079	1.7469	-0.00591	1.7469	-6.70551e-07	1.7469	0.00861	1.7469	-0.00673
							1.74606	0.00118	1.74606	0.00858	1.74606	-0.00696	1.74606	1.78696e-05	1.74606	0.00851	1.74606	-0.00665
							1.74522	-0.000304728	1.74522	0.0091	1.74522	-0.00614	1.74522	3.70938e-05	1.74522	0.0084	1.74522	-0.00655
							1.74438	-0.00133	1.74438	0.00938	1.74438	-0.00681	1.74438	6.9004e-05	1.74438	0.0083	1.74438	-0.00647
							1.74355	0.000177573	1.74355	0.00678	1.74355	-0.00658	1.74355	9.39768e-05	1.74355	0.00821	1.74355	-0.00636
							1.74271	2.66017e-05	1.74271	0.00859	1.74271	-0.00664	1.74271	7.38951e-05	1.74271	0.0081	1.74271	-0.00627
							1.74188	0.000643215	1.74188	0.00892	1.74188	-0.00654	1.74188	6.73024e-05	1.74188	0.00801	1.74188	-0.00617
							1.74104	0.000239353	1.74104	0.00862	1.74104	-0.00627	1.74104	5.61689e-05	1.74104	0.00792	1.74104	-0.00608
							1.74021	0.00121	1.74021	0.00796	1.74021	-0.0059	1.74021	4.82823e-05	1.74021	0.00781	1.74021	-0.00599
							1.73938	-0.00141	1.73938	0.00786	1.73938	-0.00513	1.73938	3.45882e-05	1.73938	0.00771	1.73938	-0.00589
							1.73854	-0.000616772	1.73854	0.00748	1.73854	-0.00602	1.73854	3.75074e-05	1.73854	0.00762	1.73854	-0.00581
							1.73771	-0.00154	1.73771	0.00847	1.73771	-0.00527	1.73771	4.15254e-05	1.73771	0.00751	1.73771	-0.00571
							1.73688	-0.00159	1.73688	0.00597	1.73688	-0.00594	1.73688	6.56612e-05	1.73688	0.00741	1.73688	-0.00561
							1.73605	0.000474558	1.73605	0.00445	1.73605	-0.00573	1.73605	6.23963e-05	1.73605	0.0073	1.73605	-0.00553
							1.73522	-0.000414469	1.73522	0.00844	1.73522	-0.00557	1.73522	4.92405e-05	1.73522	0.0072	1.73522	-0.00543
							1.7344	0.000867089	1.7344	0.00592	1.7344	-0.00567	1.7344	7.64246e-05	1.7344	0.00712	1.7344	-0.00535
							1.73357	-0.00113	1.73357	0.00964	1.73357	-0.00562	1.73357	5.84884e-05	1.73357	0.007	1.73357	-0.00526
							1.73274	-0.00278	1.73274	0.00739	1.73274	-0.00532	1.73274	4.14818e-05	1.73274	0.0069	1.73274	-0.00517
							1.73192	0.00108	1.73192	0.00637	1.73192	-0.00535	1.73192	4.11321e-05	1.73192	0.00679	1.73192	-0.00507
							1.73109	-0.00251	1.73109	0.00663	1.73109	-0.00479	1.73109	4.34278e-05	1.73109	0.00669	1.73109	-0.00498
							1.73027	0.000443415	1.73027	0.0059	1.73027	-0.00544	1.73027	4.71652e-05	1.73027	0.00659	1.73027	-0.00489
							1.72945	-0.000591967	1.72945	0.00743	1.72945	-0.00496	1.72945	6.03121e-05	1.72945	0.00649	1.72945	-0.00479
							1.72862	-0.000805604	1.72862	0.00662	1.72862	-0.00417	1.72862	4.78575e-05	1.72862	0.00637	1.72862	-0.00472
							1.7278	0.00104	1.7278	0.00557	1.7278	-0.00513	1.7278	4.99489e-05	1.7278	0.00628	1.7278	-0.00464
							1.72698	0.000607742	1.72698	0.0057	1.72698	-0.00518	1.72698	3.08423e-05	1.72698	0.00618	1.72698	-0.00455
							1.72616	0.00058707	1.72616	0.00623	1.72616	-0.00478	1.72616	2.08256e-05	1.72616	0.00608	1.72616	-0.00446
							1.72534	0.00111	1.72534	0.00659	1.72534	-0.004	1.72534	2.95728e-05	1.72534	0.00598	1.72534	-0.00438
							1.72452	0.00144	1.72452	0.00617	1.72452	-0.00409	1.72452	8.93718e-06	1.72452	0.00587	1.72452	-0.00428
							1.72371	0.00158	1.72371	0.00491	1.72371	-0.00458	1.72371	1.20306e-05	1.72371	0.00575	1.72371	-0.00419
							1.72289	0.0018	1.72289	0.00417	1.72289	-0.00375	1.72289	1.89157e-05	1.72289	0.00566	1.72289	-0.00411
							1.72207	0.000323844	1.72207	0.00637	1.72207	-0.0036	1.72207	7.49142e-06	1.72207	0.00556	1.72207	-0.00403
							1.72126	-0.000286733	1.72126	0.00639	1.72126	-0.00384	1.72126	-2.6011e-08	1.72126	0.00543	1.72126	-0.00393
							1.72044	-0.000709875	1.72044	0.00668	1.72044	-0.00427	1.72044	1.00627e-05	1.72044	0.00533	1.72044	-0.00384
							1.71963	8.41179e-05	1.71963	0.00588	1.71963	-0.00334	1.71963	-5.607e-06	1.71963	0.00525	1.71963	-0.00377
							1.71882	0.00104	1.71882	0.00586	1.71882	-0.00356	1.71882	5.48251e-06	1.71882	0.00516	1.71882	-0.00367
							1.71801	0.000602923	1.71801	0.00427	1.71801	-0.00328	1.71801	1.12777e-05	1.71801	0.00506	1.71801	-0.00357
							1.71719	-0.000846669	1.71719	0.00632	1.71719	-0.00355	1.71719	1.69088e-05	1.71719	0.005	1.71719	-0.00349
							1.71638	-0.000827006	1.71638	0.00488	1.71638	-0.0037	1.71638	1.98751e-05	1.71638	0.00488	1.71638	-0.00341
							1.71557	0.000177927	1.71557	0.00634	1.71557	-0.0022	1.71557	2.11163e-05	1.71557	0.00479	1.71557	-0.00331
							1.71476	0.0002981	1.71476	0.00463	1.71476	-0.00376	1.71476	7.68747e-06	1.71476	0.00467	1.71476	-0.00322
							1.71396	-0.000623953	1.71396	0.00312	1.71396	-0.00316	1.71396	1.53612e-05	1.71396	0.00457	1.71396	-0.00314
							1.71315	-0.0001064	1.71315	0.0058	1.71315	-0.00416	1.71315	4.65091e-06	1.71315	0.00448	1.71315	-0.00306
							1.71234	0.00154	1.71234	0.0057	1.71234	-0.00266	1.71234	2.10896e-06	1.71234	0.00438	1.71234	-0.00298
							1.71154	-0.00050327	1.71154	0.00665	1.71154	-0.00179	1.71154	1.41853e-05	1.71154	0.00429	1.71154	-0.00289
							1.71073	0.000376993	1.71073	0.00533	1.71073	-0.00196	1.71073	1.06665e-05	1.71073	0.00417	1.71073	-0.0028
							1.70993	0.00104	1.70993	0.00435	1.70993	-0.00304	1.70993	-1.21101e-05	1.70993	0.00407	1.70993	-0.00271
							1.70912	0.00103	1.70912	0.00311	1.70912	-0.00257	1.70912	7.5515e-06	1.70912	0.004	1.70912	-0.00262
							1.70832	-0.000764629	1.70832	0.00486	1.70832	-0.00228	1.70832	2.4216e-05	1.70832	0.00391	1.70832	-0.00254
							1.70752	-0.00126	1.70752	0.00422	1.70752	-0.00225	1.70752	1.367e-05	1.70752	0.0038	1.70752	-0.00246
							1.70672	0.00211	1.70672	0.00498	1.70672	-0.00241	1.70672	3.65214e-05	1.70672	0.0037	1.70672	-0.00237
							1.70592	0.00405	1.70592	0.00274	1.70592	-0.00216	1.70592	3.41458e-05	1.70592	0.00361	1.70592	-0.00229
							1.70512	-0.00153	1.70512	0.00404	1.70512	-0.00169	1.70512	4.98409e-05	1.70512	0.00353	1.70512	-0.0022
							1.70432	-3.24114e-05	1.70432	0.00276	1.70432	-0.0031	1.70432	9.72758e-05	1.70432	0.00345	1.70432	-0.00212
							1.70352	0.000886316	1.70352	0.00233	1.70352	-0.00255	1.70352	0.000186989	1.70352	0.00335	1.70352	-0.00206
							1.70272	0.000528384	1.70272	0.00253	1.70272	-0.00117	1.70272	0.000255522	1.70272	0.00324	1.70272	-0.00198
							1.70193	-0.000898924	1.70193	0.00299	1.70193	-0.0022	1.70193	0.000264642	1.70193	0.00314	1.70193	-0.0019
							1.70113	-0.00195	1.70113	0.00476	1.70113	-0.00214	1.70113	0.000238226	1.70113	0.00304	1.70113	-0.00182
							1.70034	0.00116	1.70034	0.00256	1.70034	-0.00123	1.70034	0.00021746	1.70034	0.00295	1.70034	-0.00175
							1.69954	-0.00139	1.69954	0.00321	1.69954	-0.00147	1.69954	0.00019203	1.69954	0.00288	1.69954	-0.00167
							1.69875	0.000632886	1.69875	0.00307	1.69875	-0.00207	1.69875	0.000178413	1.69875	0.00279	1.69875	-0.0016
							1.69795	-0.000264327	1.69795	0.000882464	1.69795	-0.000987584	1.69795	0.000168287	1.69795	0.00267	1.69795	-0.00151
							1.69716	-0.00113	1.69716	0.00308	1.69716	-0.00223	1.69716	0.000112752	1.69716	0.00256	1.69716	-0.00144
							1.69637	0.0012	1.69637	0.00186	1.69637	-0.00201	1.69637	9.70867e-05	1.69637	0.00242	1.69637	-0.00136
							1.69558	-0.00049908	1.69558	0.0025	1.69558	-0.000897357	1.69558	0.000139958	1.69558	0.00231	1.69558	-0.00128
							1.69479	0.00176	1.69479	0.00191	1.69479	-0.00208	1.69479	6.94841e-05	1.69479	0.00219	1.69479	-0.00121
							1.694	0.000416915	1.694	0.000639548	1.694	-0.000255651	1.694	5.03415e-05	1.694	0.00211	1.694	-0.00113
							1.69321	6.48272e-05	1.69321	0.00341	1.69321	-0.00109	1.69321	2.61164e-05	1.69321	0.00204	1.69321	-0.00106
							1.69243	0.000533264	1.69243	0.00262	1.69243	-0.00102	1.69243	5.37054e-05	1.69243	0.00192	1.69243	-0.000987908
							1.69164	-0.000495803	1.69164	-0.000238233	1.69164	-0.000918348	1.69164	3.77934e-05	1.69164	0.00181	1.69164	-0.000909655
							1.69085	-0.000556161	1.69085	0.000363642	1.69085	-0.000280115	1.69085	3.1043e-05	1.69085	0.00169	1.69085	-0.000840406
							1.69007	0.000231696	1.69007	0.00348	1.69007	0.000345224	1.69007	-1.10125e-05	1.69007	0.00159	1.69007	-0.000764311
							1.68928	-0.000645892	1.68928	-0.0012	1.68928	-0.000400552	1.68928	-2.44498e-05	1.68928	0.00153	1.68928	-0.00069461
							1.6885	0.00239	1.6885	0.000998197	1.6885	-0.000384607	1.6885	-4.26308e-05	1.6885	0.00145	1.6885	-0.00062263
							1.68772	-0.00079073	1.68772	0.000354587	1.68772	-0.000945365	1.68772	-2.25956e-05	1.68772	0.00138	1.68772	-0.000551053
							1.68693	-0.000270975	1.68693	-0.000107179	1.68693	-0.000379184	1.68693	-5.49054e-05	1.68693	0.00133	1.68693	-0.000473947
							1.68615	-0.00173	1.68615	0.000910021	1.68615	7.92619e-05	1.68615	-4.76414e-05	1.68615	0.00124	1.68615	-0.000400674
							1.68537	-0.00291	1.68537	0.00164	1.68537	-0.000484323	1.68537	-7.03354e-05	1.68537	0.00116	1.68537	-0.000324621
							1.68459	0.00142	1.68459	0.00233	1.68459	0.000192634	1.68459	-0.000114216	1.68459	0.00107	1.68459	-0.00027198
							1.68381	-0.000799956	1.68381	0.00122	1.68381	0.000255747	1.68381	-9.85271e-05	1.68381	0.000965793	1.68381	-0.000204432
							1.68303	0.00166	1.68303	0.000373537	1.68303	-0.00111	1.68303	-0.00011581	1.68303	0.000899718	1.68303	-0.000127069
							1.68225	0.000178188	1.68225	0.00344	1.68225	0.000653874	1.68225	-0.000133374	1.68225	0.000804578	1.68225	-6.48407e-05
							1.68148	-0.00108	1.68148	-0.000871636	1.68148	-7.0534e-05	1.68148	-9.74639e-05	1.68148	0.000742958	1.68148	1.48592e-06
							1.6807	-0.00189	1.6807	0.000562603	1.6807	0.000826865	1.6807	-0.000104176	1.6807	0.000654704	1.6807	6.79443e-05
							1.67992	-0.000897888	1.67992	0.000418733	1.67992	0.000332132	1.67992	-9.63785e-05	1.67992	0.000612917	1.67992	0.000124732
							1.67915	4.78756e-05	1.67915	0.000942029	1.67915	0.000797725	1.67915	-8.7787e-05	1.67915	0.000503272	1.67915	0.000184345
							1.67837	0.000603113	1.67837	-0.0029	1.67837	0.00238	1.67837	-7.11135e-05	1.67837	0.000388251	1.67837	0.000254441
							1.6776	0.000791435	1.6776	0.000612365	1.6776	0.000207702	1.6776	-7.88897e-05	1.6776	0.000304958	1.6776	0.000305192
							1.67683	-0.00291	1.67683	-0.00151	1.67683	-7.46633e-05	1.67683	-9.61603e-05	1.67683	0.000203131	1.67683	0.000367054
							1.67606	0.00209	1.67606	-0.00124	1.67606	0.000796379	1.67606	-9.83327e-05	1.67606	0.000153931	1.67606	0.000420415
							1.67528	0.000413015	1.67528	-0.000779112	1.67528	0.00068896	1.67528	-8.8707e-05	1.67528	9.99282e-05	1.67528	0.000484304
							1.67451	0.000557507	1.67451	-0.000873246	1.67451	0.00147	1.67451	-0.000100605	1.67451	3.4227e-05	1.67451	0.000554179
							1.67374	0.00306	1.67374	-0.00156	1.67374	-0.000173498	1.67374	-0.000120177	1.67374	-5.81426e-05	1.67374	0.000621945
							1.67297	0.000150816	1.67297	0.000130598	1.67297	0.00111	1.67297	-0.000121646	1.67297	-0.000141716	1.67297	0.000677501
							1.67221	-0.000376799	1.67221	-0.00264	1.67221	0.000709811	1.67221	-0.000159814	1.67221	-0.000221347	1.67221	0.000733354
							1.67144	0.0006346	1.67144	-0.000417312	1.67144	0.000327753	1.67144	-0.000168457	1.67144	-0.000286818	1.67144	0.000797917
							1.67067	0.000784002	1.67067	0.000494984	1.67067	0.00135	1.67067	-0.000150172	1.67067	-0.000349021	1.67067	0.000866666
							1.6699	0.00199	1.6699	-0.00101	1.6699	4.62256e-05	1.6699	-0.000181517	1.6699	-0.00042107	1.6699	0.000923167
							1.66914	0.000104531	1.66914	-0.000942645	1.66914	0.000249618	1.66914	-0.000179228	1.66914	-0.000489792	1.66914	0.000998694
							1.66837	-0.00123	1.66837	-0.000618159	1.66837	0.000469499	1.66837	-0.00018542	1.66837	-0.00055325	1.66837	0.00106
							1.66761	0.000562275	1.66761	0.000272405	1.66761	0.0014	1.66761	-0.000172152	1.66761	-0.000652423	1.66761	0.0011
							1.66685	0.00212	1.66685	0.000228448	1.66685	0.00087562	1.66685	-0.000201348	1.66685	-0.000690182	1.66685	0.00116
							1.66608	-0.00222	1.66608	-0.00195	1.66608	0.00166	1.66608	-0.00017543	1.66608	-0.000796708	1.66608	0.00122
							1.66532	-0.00379	1.66532	-0.000905961	1.66532	0.00122	1.66532	-0.000181812	1.66532	-0.00089112	1.66532	0.00128
							1.66456	-0.00286	1.66456	-0.000934138	1.66456	0.00265	1.66456	-0.000175265	1.66456	-0.000937206	1.66456	0.00133
							1.6638	-0.00231	1.6638	-0.000659544	1.6638	0.000465187	1.6638	-0.000171527	1.6638	-0.000994705	1.6638	0.00141
							1.66304	0.00156	1.66304	0.00045233	1.66304	0.00125	1.66304	-0.000175119	1.66304	-0.00107	1.66304	0.00146
							1.66228	-0.000768022	1.66228	-0.000848097	1.66228	0.00102	1.66228	-0.000180034	1.66228	-0.00116	1.66228	0.0015
							1.66152	-0.000728117	1.66152	-0.00374	1.66152	0.00186	1.66152	-0.000179557	1.66152	-0.00121	1.66152	0.00156
							1.66076	0.000946776	1.66076	-0.000132409	1.66076	0.00151	1.66076	-0.000171587	1.66076	-0.00125	1.66076	0.00162
							1.66001	0.000125571	1.66001	-0.00124	1.66001	0.00117	1.66001	-0.000178203	1.66001	-0.0013	1.66001	0.00169
							1.65925	-0.000950118	1.65925	-0.00317	1.65925	0.00297	1.65925	-0.000186991	1.65925	-0.00137	1.65925	0.00175
							1.65849	-0.000954801	1.65849	-0.000425042	1.65849	0.00122	1.65849	-0.000175637	1.65849	-0.00147	1.65849	0.0018
							1.65774	-0.000616567	1.65774	-0.00184	1.65774	0.00179	1.65774	-0.000188441	1.65774	-0.0015	1.65774	0.00187
							1.65698	0.000728888	1.65698	-0.000487817	1.65698	0.00217	1.65698	-0.000209805	1.65698	-0.00156	1.65698	0.00192
							1.65623	0.00188	1.65623	-0.00326	1.65623	0.00149	1.65623	-0.000224124	1.65623	-0.00164	1.65623	0.00197
							1.65548	-0.00293	1.65548	-0.00345	1.65548	0.00291	1.65548	-0.000240004	1.65548	-0.00169	1.65548	0.00202
							1.65472	0.00167	1.65472	0.000486228	1.65472	0.00295	1.65472	-0.00023859	1.65472	-0.00176	1.65472	0.00209
							1.65397	0.00086244	1.65397	-0.000539381	1.65397	0.00241	1.65397	-0.000224527	1.65397	-0.00179	1.65397	0.00215
							1.65322	0.000515355	1.65322	-0.00127	1.65322	0.00175	1.65322	-0.000241841	1.65322	-0.00186	1.65322	0.00221
							1.65247	-0.000499039	1.65247	-0.00145	1.65247	0.00262	1.65247	-0.000251084	1.65247	-0.00193	1.65247	0.00227
							1.65172	0.000128987	1.65172	0.000161161	1.65172	0.00244	1.65172	-0.000266357	1.65172	-0.00199	1.65172	0.00233
							1.65097	-0.00112	1.65097	-0.00343	1.65097	0.001	1.65097	-0.000274878	1.65097	-0.00207	1.65097	0.00238
							1.65023	0.000204264	1.65023	-0.000934261	1.65023	0.00383	1.65023	-0.000296608	1.65023	-0.00215	1.65023	0.00243
							1.64948	-0.000474039	1.64948	-0.00252	1.64948	0.00277	1.64948	-0.000326548	1.64948	-0.00222	1.64948	0.00248
							1.64873	0.00157	1.64873	-0.00295	1.64873	0.00254	1.64873	-0.000339794	1.64873	-0.00231	1.64873	0.00254
							1.64799	-0.000919941	1.64799	-0.00404	1.64799	0.00238	1.64799	-0.000321938	1.64799	-0.00239	1.64799	0.0026
							1.64724	-0.00065802	1.64724	-0.00228	1.64724	0.00385	1.64724	-0.000320538	1.64724	-0.00247	1.64724	0.00264
							1.6465	8.34526e-05	1.6465	-0.00319	1.6465	0.00258	1.6465	-0.000292345	1.6465	-0.00253	1.6465	0.00269
							1.64575	0.000432735	1.64575	-0.00121	1.64575	0.00211	1.64575	-0.00029025	1.64575	-0.00261	1.64575	0.00272
							1.64501	-7.98258e-05	1.64501	-0.00233	1.64501	0.00353	1.64501	-0.000278464	1.64501	-0.00265	1.64501	0.00277
							1.64427	0.000563879	1.64427	-0.00292	1.64427	0.00342	1.64427	-0.000287858	1.64427	-0.00273	1.64427	0.00283
							1.64352	6.64939e-05	1.64352	0.00113	1.64352	0.00197	1.64352	-0.000269595	1.64352	-0.00277	1.64352	0.00289
							1.64278	-0.00163	1.64278	-0.00348	1.64278	0.00255	1.64278	-0.000275652	1.64278	-0.0028	1.64278	0.00295
							1.64204	0.00151	1.64204	-0.00451	1.64204	0.00379	1.64204	-0.000295887	1.64204	-0.00283	1.64204	0.003
							1.6413	-0.000720589	1.6413	-0.00365	1.6413	0.00202	1.6413	-0.000293685	1.6413	-0.00289	1.6413	0.00307
							1.64056	-0.000217283	1.64056	-0.00188	1.64056	0.00189	1.64056	-0.000272954	1.64056	-0.00296	1.64056	0.00312
							1.63982	-0.000565877	1.63982	-0.00685	1.63982	0.00397	1.63982	-0.000279661	1.63982	-0.00301	1.63982	0.00318
							1.63909	-0.000996586	1.63909	-0.00158	1.63909	0.0032	1.63909	-0.000282056	1.63909	-0.00303	1.63909	0.00324
							1.63835	-7.08397e-05	1.63835	-0.00378	1.63835	0.00185	1.63835	-0.000315204	1.63835	-0.0031	1.63835	0.0033
							1.63761	0.000708422	1.63761	0.00217	1.63761	0.00301	1.63761	-0.000309848	1.63761	-0.00315	1.63761	0.00336
							1.63688	-0.00146	1.63688	-0.00436	1.63688	0.00418	1.63688	-0.000285497	1.63688	-0.00324	1.63688	0.0034
							1.63614	0.00262	1.63614	-0.00459	1.63614	0.00339	1.63614	-0.000307935	1.63614	-0.00331	1.63614	0.00344
							1.63541	8.28156e-05	1.63541	-0.00446	1.63541	0.00363	1.63541	-0.000321472	1.63541	-0.00338	1.63541	0.00348
							1.63467	-0.000587797	1.63467	-0.0033	1.63467	0.00264	1.63467	-0.000274274	1.63467	-0.00344	1.63467	0.00351
							1.63394	0.00124	1.63394	-3.46775e-05	1.63394	0.00232	1.63394	-0.000293043	1.63394	-0.00346	1.63394	0.00356
							1.63321	0.00221	1.63321	-0.00263	1.63321	0.00339	1.63321	-0.000266898	1.63321	-0.00348	1.63321	0.00361
							1.63247	-0.00115	1.63247	-0.00509	1.63247	0.00241	1.63247	-0.000247503	1.63247	-0.00351	1.63247	0.00366
							1.63174	-0.000734552	1.63174	-0.00437	1.63174	0.00256	1.63174	-0.000252902	1.63174	-0.00359	1.63174	0.00372
							1.63101	0.00291	1.63101	-0.00123	1.63101	0.00365	1.63101	-0.000230697	1.63101	-0.00365	1.63101	0.00376
							1.63028	-0.0018	1.63028	-0.00218	1.63028	0.00332	1.63028	-0.00026377	1.63028	-0.00367	1.63028	0.00381
							1.62955	0.00129	1.62955	-0.00415	1.62955	0.00329	1.62955	-0.000261731	1.62955	-0.00367	1.62955	0.00385
							1.62883	-0.00188	1.62883	-0.00507	1.62883	0.00303	1.62883	-0.000209972	1.62883	-0.00371	1.62883	0.00389
							1.6281	-0.00724	1.6281	-0.00539	1.6281	0.00311	1.6281	-0.000216817	1.6281	-0.00375	1.6281	0.00393
							1.62737	-0.01393	1.62737	-0.00525	1.62737	0.00583	1.62737	-0.000218194	1.62737	-0.00378	1.62737	0.00395
							1.62664	-0.01035	1.62664	-0.00285	1.62664	0.00451	1.62664	-0.000188664	1.62664	-0.00385	1.62664	0.00399
							1.62592	-0.00232	1.62592	-0.00248	1.62592	0.00332	1.62592	-0.000173138	1.62592	-0.00388	1.62592	0.00404
							1.62519	0.000923372	1.62519	-0.00392	1.62519	0.00356	1.62519	-0.000169165	1.62519	-0.00394	1.62519	0.00406
							1.62447	0.00138	1.62447	-0.00628	1.62447	0.00498	1.62447	-0.000165409	1.62447	-0.00396	1.62447	0.00412
							1.62374	-0.000329387	1.62374	-0.0091	1.62374	0.00331	1.62374	-0.000152209	1.62374	-0.00403	1.62374	0.00417
							1.62302	5.30879e-05	1.62302	-0.00274	1.62302	0.00513	1.62302	-0.000169834	1.62302	-0.00407	1.62302	0.00421
							1.6223	-0.000195507	1.6223	-0.00318	1.6223	0.00232	1.6223	-0.000190566	1.6223	-0.00411	1.6223	0.00426
							1.62158	0.00628	1.62158	-0.000917021	1.62158	0.0039	1.62158	-0.000205937	1.62158	-0.00413	1.62158	0.00429
							1.62086	9.18332e-05	1.62086	0.00114	1.62086	0.004	1.62086	-0.000189329	1.62086	-0.00416	1.62086	0.00431
							1.62013	-0.00575	1.62013	-0.00112	1.62013	0.00277	1.62013	-0.000214758	1.62013	-0.00416	1.62013	0.00436
							1.61941	0.00699	1.61941	-0.00147	1.61941	0.00475	1.61941	-0.000242538	1.61941	-0.00418	1.61941	0.00439
							1.6187	-0.00105	1.6187	-0.00676	1.6187	0.00414	1.6187	-0.000231995	1.6187	-0.0042	1.6187	0.00444
							1.61798	0.00296	1.61798	-0.00533	1.61798	0.00352	1.61798	-0.00025461	1.61798	-0.00425	1.61798	0.00447
							1.61726	-0.00529	1.61726	-0.00245	1.61726	0.00485	1.61726	-0.000242777	1.61726	-0.00426	1.61726	0.00452
							1.61654	0.00108	1.61654	-0.00181	1.61654	0.00408	1.61654	-0.000247766	1.61654	-0.00427	1.61654	0.00456
							1.61582	-0.00205	1.61582	-0.000435196	1.61582	0.00406	1.61582	-0.000255992	1.61582	-0.00432	1.61582	0.0046
							1.61511	0.0042	1.61511	-0.00383	1.61511	0.00371	1.61511	-0.000241879	1.61511	-0.00437	1.61511	0.00463
							1.61439	0.000191889	1.61439	-0.00563	1.61439	0.00462	1.61439	-0.000211185	1.61439	-0.00437	1.61439	0.00466
							1.61368	0.00178	1.61368	-0.00405	1.61368	0.00438	1.61368	-0.00023601	1.61368	-0.00443	1.61368	0.00469
							1.61296	-0.00311	1.61296	-0.0051	1.61296	0.00441	1.61296	-0.000246347	1.61296	-0.00451	1.61296	0.00473
							1.61225	0.00348	1.61225	-0.0081	1.61225	0.00446	1.61225	-0.00023741	1.61225	-0.00457	1.61225	0.00476
							1.61154	-0.000561961	1.61154	-0.00436	1.61154	0.00405	1.61154	-0.000262615	1.61154	-0.00462	1.61154	0.00479
							1.61083	0.00227	1.61083	-0.00396	1.61083	0.0038	1.61083	-0.000249691	1.61083	-0.00464	1.61083	0.00482
							1.61011	0.00526	1.61011	-0.00299	1.61011	0.00652	1.61011	-0.00023582	1.61011	-0.00465	1.61011	0.00484
							1.6094	-0.00209	1.6094	-0.00166	1.6094	0.0049	1.6094	-0.00019723	1.6094	-0.00468	1.6094	0.00487
							1.60869	0.000339918	1.60869	-0.00835	1.60869	0.00362	1.60869	-0.000212829	1.60869	-0.00471	1.60869	0.00489
							1.60798	0.00192	1.60798	-0.0038	1.60798	0.00508	1.60798	-0.000155873	1.60798	-0.00475	1.60798	0.00491
							1.60727	-0.00342	1.60727	-0.0083	1.60727	0.00445	1.60727	-0.000149621	1.60727	-0.00473	1.60727	0.00495
							1.60657	0.000860886	1.60657	-0.00316	1.60657	0.0051	1.60657	-0.000159286	1.60657	-0.0048	1.60657	0.00498
							1.60586	-0.00139	1.60586	-0.00974	1.60586	0.00608	1.60586	-0.00018002	1.60586	-0.00482	1.60586	0.00501
							1.60515	-0.00115	1.60515	-0.00209	1.60515	0.00656	1.60515	-0.000187427	1.60515	-0.00481	1.60515	0.00504
							1.60444	-0.00392	1.60444	0.000369393	1.60444	0.00484	1.60444	-0.000172457	1.60444	-0.00483	1.60444	0.00509
							1.60374	0.000626414	1.60374	-0.00433	1.60374	0.00664	1.60374	-0.000157103	1.60374	-0.00484	1.60374	0.00513
							1.60303	0.00267	1.60303	-0.00282	1.60303	0.00582	1.60303	-0.00013378	1.60303	-0.00484	1.60303	0.00516
							1.60233	0.000174781	1.60233	-0.00723	1.60233	0.00586	1.60233	-0.000177777	1.60233	-0.00486	1.60233	0.00517
							1.60162	-0.00131	1.60162	-0.0062	1.60162	0.00503	1.60162	-0.000182426	1.60162	-0.00488	1.60162	0.00521
							1.60092	-0.000588373	1.60092	-0.00623	1.60092	0.0046	1.60092	-0.000178558	1.60092	-0.00489	1.60092	0.00523
							1.60022	0.000266383	1.60022	-0.0049	1.60022	0.00554	1.60022	-0.000158449	1.60022	-0.00489	1.60022	0.00526
							1.59952	0.00165	1.59952	-0.00581	1.59952	0.00566	1.59952	-0.000127502	1.59952	-0.00489	1.59952	0.00529
							1.59881	0.00195	1.59881	-0.00461	1.59881	0.00608	1.59881	-0.000122396	1.59881	-0.00492	1.59881	0.0053
							1.59811	0.000996525	1.59811	-0.00667	1.59811	0.00585	1.59811	-7.99008e-05	1.59811	-0.00494	1.59811	0.00532
							1.59741	-0.00103	1.59741	-0.00692	1.59741	0.00528	1.59741	-6.44585e-05	1.59741	-0.00493	1.59741	0.00533
							1.59671	0.00185	1.59671	-0.0048	1.59671	0.00609	1.59671	-0.000100121	1.59671	-0.00492	1.59671	0.00534
							1.59602	-0.00109	1.59602	-0.00616	1.59602	0.00436	1.59602	-8.77774e-05	1.59602	-0.00494	1.59602	0.00534
							1.59532	8.50133e-06	1.59532	-0.00494	1.59532	0.00605	1.59532	-7.63511e-05	1.59532	-0.00496	1.59532	0.00535
							1.59462	-6.45132e-05	1.59462	-0.00371	1.59462	0.00716	1.59462	-6.51193e-05	1.59462	-0.00496	1.59462	0.00536
							1.59392	0.00208	1.59392	-0.00965	1.59392	0.0065	1.59392	-3.81973e-05	1.59392	-0.00491	1.59392	0.00537
							1.59323	-0.00235	1.59323	-0.00147	1.59323	0.0069	1.59323	-4.04501e-05	1.59323	-0.0049	1.59323	0.00536
							1.59253	0.00173	1.59253	-0.00212	1.59253	0.00532	1.59253	-7.84181e-05	1.59253	-0.00491	1.59253	0.00538
							1.59183	-0.00145	1.59183	-0.00788	1.59183	0.00711	1.59183	-0.000106134	1.59183	-0.00489	1.59183	0.00539
							1.59114	-0.00222	1.59114	-0.00595	1.59114	0.00354	1.59114	-0.00010879	1.59114	-0.0049	1.59114	0.00541
							1.59045	0.000199423	1.59045	-0.00538	1.59045	0.0056	1.59045	-0.000120102	1.59045	-0.00488	1.59045	0.00542
							1.58975	0.000252139	1.58975	-0.00268	1.58975	0.00803	1.58975	-0.000109784	1.58975	-0.00486	1.58975	0.00541
							1.58906	0.000183909	1.58906	-0.00731	1.58906	0.0062	1.58906	-0.000109868	1.58906	-0.00485	1.58906	0.00538
							1.58837	-0.00122	1.58837	-0.00861	1.58837	0.00499	1.58837	-9.50064e-05	1.58837	-0.00488	1.58837	0.00537
							1.58768	0.00177	1.58768	-0.00651	1.58768	0.0044	1.58768	-0.000107055	1.58768	-0.00488	1.58768	0.00537
							1.58698	-0.000520566	1.58698	-0.00622	1.58698	0.00626	1.58698	-7.35356e-05	1.58698	-0.00488	1.58698	0.00536
							1.58629	-0.00254	1.58629	-0.000212256	1.58629	0.00642	1.58629	-0.000101001	1.58629	-0.00487	1.58629	0.00536
							1.5856	-0.000343996	1.5856	-0.00998	1.5856	0.00414	1.5856	-9.5125e-05	1.5856	-0.00483	1.5856	0.00534
							1.58492	0.000687239	1.58492	-0.00683	1.58492	0.00731	1.58492	-0.000137032	1.58492	-0.00484	1.58492	0.00532
							1.58423	0.00186	1.58423	-0.00711	1.58423	0.00549	1.58423	-0.000127092	1.58423	-0.00481	1.58423	0.00533
							1.58354	0.00127	1.58354	-0.00598	1.58354	0.00638	1.58354	-0.000123972	1.58354	-0.00481	1.58354	0.00534
							1.58285	0.000288579	1.58285	-0.00669	1.58285	0.00385	1.58285	-0.000136654	1.58285	-0.0048	1.58285	0.00533
							1.58217	-0.00348	1.58217	-0.0084	1.58217	0.00525	1.58217	-0.000114643	1.58217	-0.00475	1.58217	0.00533
							1.58148	-0.00113	1.58148	-0.00376	1.58148	0.00525	1.58148	-0.000117912	1.58148	-0.00472	1.58148	0.00532
							1.58079	0.00163	1.58079	-0.00508	1.58079	0.00403	1.58079	-0.000105678	1.58079	-0.00471	1.58079	0.0053
							1.58011	-0.00117	1.58011	-0.00656	1.58011	0.00487	1.58011	-0.000108055	1.58011	-0.00467	1.58011	0.00528
							1.57942	0.000826867	1.57942	-0.00393	1.57942	0.00664	1.57942	-0.00011414	1.57942	-0.00462	1.57942	0.00527
							1.57874	0.00163	1.57874	-0.00324	1.57874	0.00573	1.57874	-9.51793e-05	1.57874	-0.00461	1.57874	0.00524
							1.57806	0.00259	1.57806	-0.00422	1.57806	0.00604	1.57806	-7.64012e-05	1.57806	-0.00458	1.57806	0.00523
							1.57738	0.00233	1.57738	-0.0015	1.57738	0.00472	1.57738	-9.16341e-05	1.57738	-0.00456	1.57738	0.00523
							1.57669	-0.00222	1.57669	-0.00408	1.57669	0.00422	1.57669	-6.35718e-05	1.57669	-0.00453	1.57669	0.0052
							1.57601	-5.76147e-05	1.57601	-0.002	1.57601	0.00672	1.57601	-4.35106e-05	1.57601	-0.00449	1.57601	0.00517
							1.57533	-0.00316	1.57533	-0.00406	1.57533	0.00605	1.57533	-4.16296e-05	1.57533	-0.00445	1.57533	0.00516
							1.57465	0.000678774	1.57465	-0.00248	1.57465	0.00768	1.57465	2.2377e-05	1.57465	-0.0044	1.57465	0.00514
							1.57397	-0.000389251	1.57397	-0.00819	1.57397	0.00623	1.57397	2.67715e-05	1.57397	-0.00437	1.57397	0.00511
							1.57329	0.00282	1.57329	-0.00321	1.57329	0.00434	1.57329	2.64321e-05	1.57329	-0.00432	1.57329	0.00509
							1.57261	-0.00228	1.57261	-0.00556	1.57261	0.00474	1.57261	4.83879e-05	1.57261	-0.0043	1.57261	0.00507
							1.57194	0.000327127	1.57194	-0.0087	1.57194	0.00438	1.57194	2.46296e-05	1.57194	-0.00422	1.57194	0.00504
							1.57126	0.00184	1.57126	-0.00694	1.57126	0.00538	1.57126	1.57837e-05	1.57126	-0.00421	1.57126	0.00501
							1.57058	-0.000339124	1.57058	-0.00348	1.57058	0.00266	1.57058	2.02316e-05	1.57058	-0.00417	1.57058	0.00499
							1.56991	-0.00189	1.56991	-0.00223	1.56991	0.00561	1.56991	5.41573e-05	1.56991	-0.00413	1.56991	0.00495
							1.56923	0.00139	1.56923	-0.00615	1.56923	0.00371	1.56923	8.62742e-05	1.56923	-0.00407	1.56923	0.00491
							1.56856	-0.000610942	1.56856	-0.00847	1.56856	0.00319	1.56856	8.45568e-05	1.56856	-0.00404	1.56856	0.00488
							1.56788	0.00357	1.56788	-0.00281	1.56788	0.00344	1.56788	7.94819e-05	1.56788	-0.00402	1.56788	0.00485
							1.56721	-0.000515768	1.56721	-0.00301	1.56721	0.00412	1.56721	6.34429e-05	1.56721	-0.00399	1.56721	0.0048
							1.56654	-0.00301	1.56654	0.000869485	1.56654	0.00605	1.56654	5.84996e-05	1.56654	-0.00394	1.56654	0.00476
							1.56586	0.00232	1.56586	-0.00417	1.56586	0.00527	1.56586	3.73249e-05	1.56586	-0.00392	1.56586	0.00474
							1.56519	0.00174	1.56519	0.000805523	1.56519	0.00497	1.56519	5.2553e-05	1.56519	-0.00386	1.56519	0.0047
							1.56452	-0.00479	1.56452	-0.0018	1.56452	0.00654	1.56452	7.84615e-05	1.56452	-0.00386	1.56452	0.00467
							1.56385	0.00197	1.56385	-0.00556	1.56385	0.00619	1.56385	8.32379e-05	1.56385	-0.00383	1.56385	0.00464
							1.56318	-0.00319	1.56318	-0.0063	1.56318	0.00558	1.56318	8.79629e-05	1.56318	-0.0038	1.56318	0.00462
							1.56251	-0.00169	1.56251	-0.00483	1.56251	0.00359	1.56251	9.26362e-05	1.56251	-0.00378	1.56251	0.00459
							1.56184	0.00168	1.56184	-0.000605472	1.56184	0.00295	1.56184	9.72581e-05	1.56184	-0.00375	1.56184	0.00456
							1.56117	-0.00385	1.56117	-0.00104	1.56117	0.00524	1.56117	0.000101828	1.56117	-0.00372	1.56117	0.00453
							1.56051	0.00301	1.56051	-0.00534	1.56051	0.00422	1.56051	0.000106347	1.56051	-0.00369	1.56051	0.0045
							1.55984	0.00183	1.55984	-0.00766	1.55984	0.0043	1.55984	0.000110814	1.55984	-0.00366	1.55984	0.00447
							1.55917	-0.00275	1.55917	-0.00586	1.55917	0.00587	1.55917	0.00011523	1.55917	-0.00363	1.55917	0.00444
							1.55851	-0.000482927	1.55851	-0.00269	1.55851	0.00572	1.55851	0.000119594	1.55851	-0.0036	1.55851	0.00441
							1.55784	0.000247072	1.55784	-0.00574	1.55784	0.00602	1.55784	0.000123907	1.55784	-0.00357	1.55784	0.00437
							1.55718	-0.00301	1.55718	-0.00012046	1.55718	0.00489	1.55718	0.000128168	1.55718	-0.00353	1.55718	0.00434
							1.55651	-0.00155	1.55651	-0.00637	1.55651	0.00355	1.55651	0.000132378	1.55651	-0.0035	1.55651	0.00431
							1.55585	-0.0015	1.55585	0.000564451	1.55585	0.00645	1.55585	0.000136536	1.55585	-0.00347	1.55585	0.00427
							1.55519	-0.00268	1.55519	-0.00423	1.55519	0.00196	1.55519	0.000140642	1.55519	-0.00343	1.55519	0.00424
							1.55452	-0.00092756	1.55452	0.000706902	1.55452	0.00378	1.55452	0.000144697	1.55452	-0.0034	1.55452	0.0042
							1.55386	0.000663192	1.55386	-0.00233	1.55386	0.00426	1.55386	0.000148701	1.55386	-0.00337	1.55386	0.00416
							1.5532	0.00319	1.5532	-0.000923709	1.5532	0.00268	1.5532	0.000152652	1.5532	-0.00333	1.5532	0.00412
							1.55254	0.00173	1.55254	-0.00625	1.55254	0.00552	1.55254	0.000156553	1.55254	-0.00329	1.55254	0.00408
							1.55188	-0.00349	1.55188	-0.00317	1.55188	0.00519	1.55188	0.000160402	1.55188	-0.00326	1.55188	0.00405
							1.55122	0.00452	1.55122	-0.00778	1.55122	0.00166	1.55122	0.000164199	1.55122	-0.00322	1.55122	0.00401
							1.55056	0.00336	1.55056	-0.00501	1.55056	0.00595	1.55056	0.000167945	1.55056	-0.00318	1.55056	0.00396
							1.5499	0.000635387	1.5499	-0.00459	1.5499	0.0011	1.5499	0.000171639	1.5499	-0.00315	1.5499	0.00392
							1.54924	0.00391	1.54924	-0.00207	1.54924	0.00474	1.54924	0.000175282	1.54924	-0.00311	1.54924	0.00388
							1.54859	-0.000957906	1.54859	-0.00379	1.54859	0.00117	1.54859	0.000178873	1.54859	-0.00307	1.54859	0.00384
							1.54793	0.00181	1.54793	-0.00488	1.54793	0.00337	1.54793	0.000182412	1.54793	-0.00303	1.54793	0.00379
							1.54727	0.00131	1.54727	-0.00211	1.54727	0.00216	1.54727	0.0001859	1.54727	-0.00299	1.54727	0.00375
							1.54662	-0.00177	1.54662	-0.00137	1.54662	0.0042	1.54662	0.000189337	1.54662	-0.00295	1.54662	0.0037
							1.54596	-0.00333	1.54596	-0.00358	1.54596	0.00466	1.54596	0.000192722	1.54596	-0.00291	1.54596	0.00366
							1.54531	0.00323	1.54531	-0.00146	1.54531	0.00452	1.54531	0.000196055	1.54531	-0.00287	1.54531	0.00361
							1.54465	0.00458	1.54465	0.00475	1.54465	0.00216	1.54465	0.000199337	1.54465	-0.00282	1.54465	0.00356
							1.544	-0.00105	1.544	0.00129	1.544	0.00239	1.544	0.000202568	1.544	-0.00278	1.544	0.00351
							1.54335	0.0041	1.54335	-0.000281611	1.54335	0.00332	1.54335	0.000205747	1.54335	-0.00274	1.54335	0.00346
							1.5427	-0.00246	1.5427	-0.00228	1.5427	0.00387	1.5427	0.000208874	1.5427	-0.00269	1.5427	0.00342
							1.54204	-0.00404	1.54204	-0.00308	1.54204	0.00454	1.54204	0.00021195	1.54204	-0.00265	1.54204	0.00336
							1.54139	-0.00323	1.54139	0.0011	1.54139	0.00265	1.54139	0.000214974	1.54139	-0.0026	1.54139	0.00331
							1.54074	0.0018	1.54074	0.000289617	1.54074	0.00414	1.54074	0.000217947	1.54074	-0.00256	1.54074	0.00326
							1.54009	-0.00552	1.54009	0.000119518	1.54009	0.0027	1.54009	0.000220868	1.54009	-0.00251	1.54009	0.00321
							1.53944	-0.000293317	1.53944	-0.00265	1.53944	0.00229	1.53944	0.000223738	1.53944	-0.00247	1.53944	0.00316
							1.53879	0.000581599	1.53879	0.00356	1.53879	0.00218	1.53879	0.000226556	1.53879	-0.00242	1.53879	0.0031
							1.53815	0.00123	1.53815	0.000398159	1.53815	0.00301	1.53815	0.000229322	1.53815	-0.00237	1.53815	0.00305
							1.5375	0.000426987	1.5375	-0.00494	1.5375	0.00201	1.5375	0.000232037	1.5375	-0.00232	1.5375	0.00299
							1.53685	-0.00167	1.53685	0.000679722	1.53685	-0.000855549	1.53685	0.000234701	1.53685	-0.00228	1.53685	0.00293
							1.5362	-0.00121	1.5362	-0.0043	1.5362	0.00233	1.5362	0.000237313	1.5362	-0.00223	1.5362	0.00288
							1.53556	-0.00212	1.53556	-0.00196	1.53556	0.000949429	1.53556	0.000239873	1.53556	-0.00218	1.53556	0.00282
							1.53491	0.00319	1.53491	-0.00246	1.53491	0.00248	1.53491	0.000242382	1.53491	-0.00213	1.53491	0.00276
							1.53427	0.00306	1.53427	-0.000727869	1.53427	0.000201823	1.53427	0.00024484	1.53427	-0.00208	1.53427	0.0027
							1.53362	0.00040015	1.53362	-0.000750528	1.53362	0.00214	1.53362	0.000247246	1.53362	-0.00202	1.53362	0.00264
							1.53298	-0.00163	1.53298	-0.00342	1.53298	0.00116	1.53298	0.0002496	1.53298	-0.00197	1.53298	0.00258
							1.53233	-0.000525389	1.53233	-0.00336	1.53233	-0.00106	1.53233	0.000251903	1.53233	-0.00192	1.53233	0.00252
							1.53169	0.000107334	1.53169	0.00271	1.53169	0.00281	1.53169	0.000254154	1.53169	-0.00187	1.53169	0.00246
							1.53105	-0.00556	1.53105	-0.00206	1.53105	0.000972539	1.53105	0.000256354	1.53105	-0.00181	1.53105	0.00239
							1.53041	-0.00106	1.53041	-0.00327	1.53041	0.00141	1.53041	0.000258502	1.53041	-0.00176	1.53041	0.00233
							1.52977	0.00611	1.52977	-0.00166	1.52977	0.00279	1.52977	0.000260598	1.52977	-0.0017	1.52977	0.00226
							1.52913	0.00115	1.52913	0.00146	1.52913	0.00196	1.52913	0.000262644	1.52913	-0.00165	1.52913	0.0022
							1.52849	-0.000531791	1.52849	0.000794292	1.52849	3.30663e-05	1.52849	0.000264637	1.52849	-0.00159	1.52849	0.00213
							1.52785	-0.00191	1.52785	-0.00107	1.52785	0.000933812	1.52785	0.000266579	1.52785	-0.00154	1.52785	0.00207
							1.52721	-0.00233	1.52721	-0.0054	1.52721	0.00155	1.52721	0.00026847	1.52721	-0.00148	1.52721	0.002
							1.52657	0.00324	1.52657	-0.00168	1.52657	0.00221	1.52657	0.000270309	1.52657	-0.00142	1.52657	0.00193
							1.52593	0.00388	1.52593	0.000942535	1.52593	0.000829796	1.52593	0.000272096	1.52593	-0.00137	1.52593	0.00186
							1.52529	0.00091615	1.52529	-0.00342	1.52529	-0.000757325	1.52529	0.000273832	1.52529	-0.00131	1.52529	0.00179
							1.52466	-0.00169	1.52466	0.00136	1.52466	0.000643777	1.52466	0.000275516	1.52466	-0.00125	1.52466	0.00172
							1.52402	-0.000136434	1.52402	-0.00171	1.52402	-0.00132	1.52402	0.000277149	1.52402	-0.00119	1.52402	0.00165
							1.52338	0.000843255	1.52338	-0.000858574	1.52338	0.00245	1.52338	0.00027873	1.52338	-0.00113	1.52338	0.00158
							1.52275	-4.33726e-05	1.52275	-0.000625059	1.52275	0.00356	1.52275	0.00028026	1.52275	-0.00107	1.52275	0.00151
							1.52211	-0.00209	1.52211	0.00248	1.52211	0.00232	1.52211	0.000281738	1.52211	-0.00101	1.52211	0.00143
							1.52148	0.00324	1.52148	0.00167	1.52148	0.00113	1.52148	0.000283165	1.52148	-0.000947482	1.52148	0.00136
							1.52085	-0.00366	1.52085	0.00172	1.52085	0.000880743	1.52085	0.00028454	1.52085	-0.000885478	1.52085	0.00128
							1.52021	0.00341	1.52021	-0.00113	1.52021	0.00113	1.52021	0.000285864	1.52021	-0.00082294	1.52021	0.00121
							1.51958	-0.00104	1.51958	-0.0028	1.51958	0.00289	1.51958	0.000287136	1.51958	-0.000759867	1.51958	0.00113
							1.51895	0.00579	1.51895	0.00206	1.51895	0.00169	1.51895	0.000288356	1.51895	-0.000696259	1.51895	0.00105
							1.51832	0.000350445	1.51832	-0.000313266	1.51832	-0.00137	1.51832	0.000289525	1.51832	-0.000632116	1.51832	0.000976601
							1.51769	0.00256	1.51769	0.0007768	1.51769	-0.0013	1.51769	0.000290643	1.51769	-0.000567439	1.51769	0.000898052
							1.51705	-9.78137e-05	1.51705	-0.000776512	1.51705	0.00109	1.51705	0.000291709	1.51705	-0.000502227	1.51705	0.000818765
							1.51642	-0.000174855	1.51642	-0.00207	1.51642	0.000243022	1.51642	0.000292723	1.51642	-0.00043648	1.51642	0.00073874
							1.5158	0.00253	1.5158	-0.000101854	1.5158	-0.000124967	1.5158	0.000293686	1.5158	-0.000370199	1.5158	0.000657979
							1.51517	0.000210407	1.51517	0.00146	1.51517	0.00102	1.51517	0.000294597	1.51517	-0.000303382	1.51517	0.00057648
							1.51454	0.00119	1.51454	-0.00127	1.51454	0.000795249	1.51454	0.000295457	1.51454	-0.000236031	1.51454	0.000494244
							1.51391	0.0024	1.51391	-0.000640398	1.51391	0.000269329	1.51391	0.000296266	1.51391	-0.000168145	1.51391	0.000411271
							1.51328	-0.00222	1.51328	0.000537758	1.51328	0.00068341	1.51328	0.000297022	1.51328	-9.97248e-05	1.51328	0.000327561
							1.51266	-0.000972575	1.51266	0.00043823	1.51266	0.00127	1.51266	0.000297727	1.51266	-3.07695e-05	1.51266	0.000243113
							1.51203	0.00295	1.51203	0.00104	1.51203	-0.00173	1.51203	0.000298381	1.51203	3.87206e-05	1.51203	0.000157928
							1.5114	-0.000720158	1.5114	-0.000774049	1.5114	0.00147	1.5114	0.000298983	1.5114	0.000108745	1.5114	7.20059e-05
							1.51078	-0.00219	1.51078	-0.0037	1.51078	0.000773669	1.51078	0.000299534	1.51078	0.000179305	1.51078	-1.46535e-05
							1.51015	0.000424913	1.51015	-0.00127	1.51015	0.000876413	1.51015	0.000300033	1.51015	0.000250399	1.51015	-0.00010205
							1.50953	-0.00734	1.50953	-0.00271	1.50953	-0.00121	1.50953	0.00030048	1.50953	0.000322028	1.50953	-0.000190184
							1.50891	0.000853164	1.50891	0.00144	1.50891	0.000403536	1.50891	0.000300876	1.50891	0.000394192	1.50891	-0.000279055
							1.50828	0.00104	1.50828	-0.0023	1.50828	0.000680492	1.50828	0.000301221	1.50828	0.000466891	1.50828	-0.000368664
							1.50766	-0.0013	1.50766	0.000749281	1.50766	1.52616e-06	1.50766	0.000301514	1.50766	0.000540124	1.50766	-0.000459009
							1.50704	0.00443	1.50704	-0.00214	1.50704	-0.000287375	1.50704	0.000301755	1.50704	0.000613892	1.50704	-0.000550092
							1.50642	0.000836489	1.50642	0.00221	1.50642	0.000597174	1.50642	0.000301945	1.50642	0.000688195	1.50642	-0.000641912
							1.5058	0.00227	1.5058	-0.00248	1.5058	-0.00136	1.5058	0.000302083	1.5058	0.000763032	1.5058	-0.000734469
							1.50518	-0.00393	1.50518	-0.000622609	1.50518	0.000556625	1.50518	0.00030217	1.50518	0.000838404	1.50518	-0.000827764
							1.50456	-0.00338	1.50456	-0.00289	1.50456	0.000591896	1.50456	0.000302205	1.50456	0.000914311	1.50456	-0.000921796
							1.50394	0.000721171	1.50394	-0.00327	1.50394	0.000595225	1.50394	0.000302189	1.50394	0.000990753	1.50394	-0.00102
							1.50332	0.000743076	1.50332	0.00266	1.50332	1.13984e-05	1.50332	0.000302121	1.50332	0.00107	1.50332	-0.00111
							1.5027	0.00321	1.5027	0.000142471	1.5027	4.33224e-05	1.5027	0.000302002	1.5027	0.00115	1.5027	-0.00121
							1.50208	0.00267	1.50208	0.00421	1.50208	-4.2638e-05	1.50208	0.000301831	1.50208	0.00122	1.50208	-0.00131
							1.50146	0.0028	1.50146	0.00146	1.50146	-0.00133	1.50146	0.000301608	1.50146	0.0013	1.50146	-0.0014
							1.50085	0.00215	1.50085	-0.00412	1.50085	0.000756107	1.50085	0.000301335	1.50085	0.00138	1.50085	-0.0015
							1.50023	-0.00174	1.50023	0.00423	1.50023	-0.00069574	1.50023	0.000301009	1.50023	0.00146	1.50023	-0.0016

## Sheet: Fig.2
	Fig.2C
	s (μm)	RMCD						Fig.2d		Fig.2d
	0.98507	-0.01074					magnetic field (T)	RMCD	magnetic field (T)	RMCD
	1.13433	-0.0135					3	0.01123	-3	-0.01132
	1.28358	-0.02075					2.99	0.01125	-2.99	-0.01134
	1.43284	-0.02874					2.98	0.01126	-2.98	-0.01136
	1.58209	-0.03605					2.97	0.01127	-2.97	-0.01137
	1.73134	-0.04243					2.96	0.01128	-2.96	-0.01138
	1.8806	-0.04247					2.95	0.01129	-2.95	-0.0114
	2.02985	-0.03795					2.94	0.0113	-2.94	-0.01141
	2.1791	-0.02438					2.93	0.01131	-2.93	-0.01142
	2.32836	-0.00742					2.92	0.01131	-2.92	-0.01143
	2.47761	0.01391					2.91	0.01132	-2.91	-0.01144
	2.62687	0.02612					2.9	0.01133	-2.9	-0.01144
	2.77612	0.03359					2.89	0.01133	-2.89	-0.01145
	2.92537	0.03965					2.88	0.01134	-2.88	-0.01145
	3.07463	0.04232					2.87	0.01134	-2.87	-0.01146
	3.22388	0.03968					2.86	0.01135	-2.86	-0.01146
	3.37313	0.03188					2.85	0.01135	-2.85	-0.01146
	3.52239	0.02399					2.84	0.01135	-2.84	-0.01147
	3.67164	0.01342					2.83	0.01135	-2.83	-0.01147
	3.8209	0.006					2.82	0.01135	-2.82	-0.01146
	3.97015	0.00296					2.81	0.01135	-2.81	-0.01146
	4.1194	0.00557					2.8	0.01135	-2.8	-0.01146
							2.79	0.01135	-2.79	-0.01146
							2.78	0.01135	-2.78	-0.01145
							2.77	0.01135	-2.77	-0.01144
							2.76	0.01134	-2.76	-0.01144
							2.75	0.01134	-2.75	-0.01143
							2.74	0.01133	-2.74	-0.01142
							2.73	0.01132	-2.73	-0.01141
							2.72	0.01131	-2.72	-0.0114
							2.71	0.0113	-2.71	-0.01139
							2.7	0.01129	-2.7	-0.01138
							2.69	0.01128	-2.69	-0.01136
							2.68	0.01127	-2.68	-0.01134
							2.67	0.01127	-2.67	-0.01132
							2.66	0.01125	-2.66	-0.0113
							2.65	0.01125	-2.65	-0.01129
							2.64	0.01124	-2.64	-0.01127
							2.63	0.01123	-2.63	-0.01125
							2.62	0.01122	-2.62	-0.01122
							2.61	0.01121	-2.61	-0.01121
							2.6	0.0112	-2.6	-0.01118
							2.59	0.01118	-2.59	-0.01116
							2.58	0.01117	-2.58	-0.01114
							2.57	0.01116	-2.57	-0.01112
							2.56	0.01114	-2.56	-0.0111
							2.55	0.01113	-2.55	-0.01108
							2.54	0.01112	-2.54	-0.01105
							2.53	0.01111	-2.53	-0.01102
							2.52	0.0111	-2.52	-0.01098
							2.51	0.01106	-2.51	-0.01095
							2.5	0.01104	-2.5	-0.01092
							2.49	0.01103	-2.49	-0.0109
							2.48	0.01101	-2.48	-0.01087
							2.47	0.01099	-2.47	-0.01084
							2.46	0.01097	-2.46	-0.01081
							2.45	0.01095	-2.45	-0.01078
							2.44	0.01093	-2.44	-0.01075
							2.43	0.01091	-2.43	-0.01072
							2.42	0.01089	-2.42	-0.01068
							2.41	0.01088	-2.41	-0.01065
							2.4	0.01085	-2.4	-0.01062
							2.39	0.01083	-2.39	-0.01061
							2.38	0.01081	-2.38	-0.01058
							2.37	0.01079	-2.37	-0.01054
							2.36	0.01077	-2.36	-0.0105
							2.35	0.01074	-2.35	-0.01046
							2.34	0.01072	-2.34	-0.01043
							2.33	0.01069	-2.33	-0.01039
							2.32	0.01067	-2.32	-0.01035
							2.31	0.01062	-2.31	-0.01031
							2.3	0.01059	-2.3	-0.01027
							2.29	0.01055	-2.29	-0.01023
							2.28	0.01052	-2.28	-0.01019
							2.27	0.01048	-2.27	-0.01014
							2.26	0.01045	-2.26	-0.0101
							2.25	0.01041	-2.25	-0.01006
							2.24	0.01038	-2.24	-0.01001
							2.23	0.01034	-2.23	-0.00996
							2.22	0.0103	-2.22	-0.00992
							2.21	0.01026	-2.21	-0.00987
							2.2	0.01023	-2.2	-0.00982
							2.19	0.01019	-2.19	-0.00977
							2.18	0.01015	-2.18	-0.00972
							2.17	0.01011	-2.17	-0.00966
							2.16	0.01008	-2.16	-0.00961
							2.15	0.01003	-2.15	-0.00955
							2.14	0.00999	-2.14	-0.0095
							2.13	0.00994	-2.13	-0.00945
							2.12	0.00989	-2.12	-0.0094
							2.11	0.00984	-2.11	-0.00935
							2.1	0.00979	-2.1	-0.00929
							2.09	0.00974	-2.09	-0.00923
							2.08	0.00969	-2.08	-0.00918
							2.07	0.00964	-2.07	-0.00912
							2.06	0.00958	-2.06	-0.00906
							2.05	0.00952	-2.05	-0.00899
							2.04	0.00947	-2.04	-0.00893
							2.03	0.00941	-2.03	-0.00887
							2.02	0.00935	-2.02	-0.00881
							2.01	0.0093	-2.01	-0.00875
							2	0.00925	-2	-0.00868
							1.99	0.0092	-1.99	-0.00863
							1.98	0.00915	-1.98	-0.00857
							1.97	0.0091	-1.97	-0.00851
							1.96	0.00904	-1.96	-0.00846
							1.95	0.00899	-1.95	-0.0084
							1.94	0.00893	-1.94	-0.00834
							1.93	0.00888	-1.93	-0.00829
							1.92	0.00882	-1.92	-0.00823
							1.91	0.00876	-1.91	-0.00818
							1.9	0.00871	-1.9	-0.00812
							1.89	0.00864	-1.89	-0.00807
							1.88	0.00858	-1.88	-0.00799
							1.87	0.00852	-1.87	-0.00793
							1.86	0.00846	-1.86	-0.00788
							1.85	0.0084	-1.85	-0.00782
							1.84	0.00834	-1.84	-0.00776
							1.83	0.00827	-1.83	-0.0077
							1.82	0.00821	-1.82	-0.00764
							1.81	0.00814	-1.81	-0.00759
							1.8	0.00807	-1.8	-0.00753
							1.79	0.008	-1.79	-0.00746
							1.78	0.00794	-1.78	-0.0074
							1.77	0.00786	-1.77	-0.00733
							1.76	0.00779	-1.76	-0.00727
							1.75	0.00773	-1.75	-0.00721
							1.74	0.00766	-1.74	-0.00715
							1.73	0.00759	-1.73	-0.00709
							1.72	0.00753	-1.72	-0.00702
							1.71	0.00746	-1.71	-0.00694
							1.7	0.0074	-1.7	-0.00688
							1.69	0.00735	-1.69	-0.00681
							1.68	0.00729	-1.68	-0.00674
							1.67	0.00723	-1.67	-0.00666
							1.66	0.00718	-1.66	-0.00659
							1.65	0.00714	-1.65	-0.00653
							1.64	0.00707	-1.64	-0.00646
							1.63	0.00701	-1.63	-0.00639
							1.62	0.00695	-1.62	-0.00631
							1.61	0.00689	-1.61	-0.00623
							1.6	0.00684	-1.6	-0.00616
							1.59	0.00678	-1.59	-0.00608
							1.58	0.00674	-1.58	-0.00602
							1.57	0.00669	-1.57	-0.00594
							1.56	0.00664	-1.56	-0.00586
							1.55	0.00659	-1.55	-0.00579
							1.54	0.00653	-1.54	-0.00572
							1.53	0.00648	-1.53	-0.00566
							1.52	0.00643	-1.52	-0.00561
							1.51	0.00643	-1.51	-0.00554
							1.5	0.00635	-1.5	-0.00547
							1.49	0.00628	-1.49	-0.00541
							1.48	0.00622	-1.48	-0.00533
							1.47	0.00615	-1.47	-0.00525
							1.46	0.00608	-1.46	-0.00518
							1.45	0.00601	-1.45	-0.00511
							1.44	0.00595	-1.44	-0.00504
							1.43	0.00588	-1.43	-0.00498
							1.42	0.00582	-1.42	-0.00491
							1.41	0.00575	-1.41	-0.00485
							1.4	0.00568	-1.4	-0.00479
							1.39	0.00562	-1.39	-0.00474
							1.38	0.00555	-1.38	-0.00469
							1.37	0.00549	-1.37	-0.00463
							1.36	0.00543	-1.36	-0.00457
							1.35	0.00536	-1.35	-0.00451
							1.34	0.00529	-1.34	-0.00444
							1.33	0.00523	-1.33	-0.00439
							1.32	0.00517	-1.32	-0.00433
							1.31	0.0051	-1.31	-0.00428
							1.3	0.00504	-1.3	-0.00423
							1.29	0.00497	-1.29	-0.00418
							1.28	0.00491	-1.28	-0.00412
							1.27	0.00485	-1.27	-0.00408
							1.26	0.0048	-1.26	-0.00406
							1.25	0.00475	-1.25	-0.004
							1.24	0.00469	-1.24	-0.00394
							1.23	0.00465	-1.23	-0.00388
							1.22	0.00461	-1.22	-0.00382
							1.21	0.00457	-1.21	-0.00376
							1.2	0.00453	-1.2	-0.00371
							1.19	0.00449	-1.19	-0.00366
							1.18	0.00446	-1.18	-0.00361
							1.17	0.00441	-1.17	-0.00356
							1.16	0.00439	-1.16	-0.00352
							1.15	0.00436	-1.15	-0.00347
							1.14	0.0043	-1.14	-0.00345
							1.13	0.00428	-1.13	-0.00341
							1.12	0.00424	-1.12	-0.00335
							1.11	0.0042	-1.11	-0.00329
							1.1	0.00416	-1.1	-0.00324
							1.09	0.00411	-1.09	-0.00318
							1.08	0.00407	-1.08	-0.00313
							1.07	0.00402	-1.07	-0.00307
							1.06	0.00397	-1.06	-0.00302
							1.05	0.00392	-1.05	-0.00297
							1.04	0.00387	-1.04	-0.00293
							1.03	0.00383	-1.03	-0.00288
							1.02	0.00379	-1.02	-0.00282
							1.01	0.00375	-1.01	-0.00276
							1	0.00365	-1	-0.0027
							0.99	0.0036	-0.99	-0.00266
							0.98	0.00355	-0.98	-0.00259
							0.97	0.0035	-0.97	-0.00255
							0.96	0.00344	-0.96	-0.00251
							0.95	0.00339	-0.95	-0.00247
							0.94	0.00335	-0.94	-0.00241
							0.93	0.00331	-0.93	-0.00238
							0.92	0.00326	-0.92	-0.00233
							0.91	0.0032	-0.91	-0.00228
							0.9	0.00315	-0.9	-0.00224
							0.89	0.0031	-0.89	-0.00219
							0.88	0.00305	-0.88	-0.00215
							0.87	0.003	-0.87	-0.00209
							0.86	0.00296	-0.86	-0.00206
							0.85	0.00291	-0.85	-0.00202
							0.84	0.00287	-0.84	-0.00198
							0.83	0.00283	-0.83	-0.00196
							0.82	0.00278	-0.82	-0.00193
							0.81	0.00273	-0.81	-0.0019
							0.8	0.00269	-0.8	-0.00188
							0.79	0.00266	-0.79	-0.00185
							0.78	0.00262	-0.78	-0.00183
							0.77	0.0026	-0.77	-0.00181
							0.76	0.00257	-0.76	-0.00178
							0.75	0.00254	-0.75	-0.00174
							0.74	0.0025	-0.74	-0.00173
							0.73	0.00248	-0.73	-0.0017
							0.72	0.00245	-0.72	-0.00169
							0.71	0.00243	-0.71	-0.00167
							0.7	0.00241	-0.7	-0.00166
							0.69	0.00238	-0.69	-0.00166
							0.68	0.00235	-0.68	-0.00163
							0.67	0.00233	-0.67	-0.00162
							0.66	0.00231	-0.66	-0.0016
							0.65	0.00228	-0.65	-0.00159
							0.64	0.00225	-0.64	-0.00157
							0.63	0.00221	-0.63	-0.00152
							0.62	0.00216	-0.62	-0.00148
							0.61	0.00213	-0.61	-0.00145
							0.6	0.00209	-0.6	-0.00143
							0.59	0.00208	-0.59	-0.00141
							0.58	0.00206	-0.58	-0.00139
							0.57	0.00202	-0.57	-0.00137
							0.56	0.00199	-0.56	-0.00136
							0.55	0.00197	-0.55	-0.00133
							0.54	0.00195	-0.54	-0.00132
							0.53	0.00193	-0.53	-0.0013
							0.52	0.0019	-0.52	-0.00129
							0.51	0.00187	-0.51	-0.00127
							0.5	0.00183	-0.5	-0.00123
							0.49	0.0018	-0.49	-0.00122
							0.48	0.00177	-0.48	-0.00118
							0.47	0.00174	-0.47	-0.00116
							0.46	0.00172	-0.46	-0.00112
							0.45	0.00169	-0.45	-0.0011
							0.44	0.00166	-0.44	-0.00107
							0.43	0.00162	-0.43	-0.00104
							0.42	0.00159	-0.42	-0.001
							0.41	0.00155	-0.41	-0.000971049
							0.4	0.00152	-0.4	-0.000946249
							0.39	0.00148	-0.39	-0.000921463
							0.38	0.00145	-0.38	-0.000898719
							0.37	0.00142	-0.37	-0.000867742
							0.36	0.00139	-0.36	-0.000850237
							0.35	0.00135	-0.35	-0.0008229
							0.34	0.00132	-0.34	-0.000796657
							0.33	0.00128	-0.33	-0.000783281
							0.32	0.00125	-0.32	-0.000765643
							0.31	0.00122	-0.31	-0.000747537
							0.3	0.00118	-0.3	-0.000732287
							0.29	0.00115	-0.29	-0.000715704
							0.28	0.00111	-0.28	-0.000699018
							0.27	0.00108	-0.27	-0.000680516
							0.26	0.00103	-0.26	-0.000662004
							0.25	0.001	-0.25	-0.000643801
							0.24	0.00096533	-0.24	-0.000624257
							0.23	0.000930719	-0.23	-0.000602802
							0.22	0.000888919	-0.22	-0.000582978
							0.21	0.000849315	-0.21	-0.000558491
							0.2	0.000808618	-0.2	-0.000541434
							0.19	0.00076886	-0.19	-0.000518551
							0.18	0.000736846	-0.18	-0.000492821
							0.17	0.000704299	-0.17	-0.000471364
							0.16	0.000673556	-0.16	-0.000451681
							0.15	0.000642844	-0.15	-0.0004289
							0.14	0.000613247	-0.14	-0.000407515
							0.13	0.000580441	-0.13	-0.000384142
							0.12	0.000551633	-0.12	-0.000362807
							0.11	0.000520288	-0.11	-0.000341221
							0.1	0.000490537	-0.1	-0.000322978
							0.09	0.000460278	-0.09	-0.000301772
							0.08	0.000408598	-0.08	-0.000281461
							0.07	0.000377717	-0.07	-0.000257101
							0.06	0.000349345	-0.06	-0.00023451
							0.05	0.000319614	-0.05	-0.00020949
							0.04	0.000283936	-0.04	-0.000188163
							0.03	0.00025791	-0.03	-0.000157212
							0.02	0.000228526	-0.02	-0.00013265
							0.01	0.000199905	-0.01	-0.000104915
							1.96752e-14	0.000172804	1.96752e-14	-7.69058e-05
							-0.01	0.000145829	0.01	-4.88633e-05
							-0.02	0.000117827	0.02	-2.04372e-05
							-0.03	9.15582e-05	0.03	6.94662e-06
							-0.04	6.59361e-05	0.04	3.42256e-05
							-0.05	3.62193e-05	0.05	6.03677e-05
							-0.06	8.2765e-06	0.06	9.84742e-05
							-0.07	-1.73331e-05	0.07	0.000121294
							-0.08	-4.78749e-05	0.08	0.000149321
							-0.09	-7.62736e-05	0.09	0.000179766
							-0.1	-9.88361e-05	0.1	0.000209054
							-0.11	-0.000124142	0.11	0.000235578
							-0.12	-0.000147276	0.12	0.000263012
							-0.13	-0.000181178	0.13	0.000292488
							-0.14	-0.000204563	0.14	0.000319499
							-0.15	-0.000239019	0.15	0.000352281
							-0.16	-0.000258585	0.16	0.000380151
							-0.17	-0.000286233	0.17	0.000407601
							-0.18	-0.000303517	0.18	0.000439249
							-0.19	-0.000330172	0.19	0.000472002
							-0.2	-0.000352538	0.2	0.000504719
							-0.21	-0.000370046	0.21	0.000538699
							-0.22	-0.000394563	0.22	0.00058445
							-0.23	-0.000417789	0.23	0.000625198
							-0.24	-0.000431919	0.24	0.000660003
							-0.25	-0.000448765	0.25	0.000687624
							-0.26	-0.000467207	0.26	0.000715962
							-0.27	-0.00048733	0.27	0.000744885
							-0.28	-0.000512104	0.28	0.00077734
							-0.29	-0.000526352	0.29	0.000812517
							-0.3	-0.000544979	0.3	0.000860616
							-0.31	-0.000572574	0.31	0.000891782
							-0.32	-0.000592209	0.32	0.000923788
							-0.33	-0.000609638	0.33	0.000955987
							-0.34	-0.000622867	0.34	0.000991608
							-0.35	-0.000643054	0.35	0.00103
							-0.36	-0.000667136	0.36	0.00107
							-0.37	-0.000700685	0.37	0.00111
							-0.38	-0.000722022	0.38	0.00114
							-0.39	-0.000750072	0.39	0.00118
							-0.4	-0.000764868	0.4	0.00121
							-0.41	-0.000777923	0.41	0.00125
							-0.42	-0.000793051	0.42	0.00128
							-0.43	-0.000806121	0.43	0.00132
							-0.44	-0.000825601	0.44	0.00136
							-0.45	-0.000844076	0.45	0.00141
							-0.46	-0.000869977	0.46	0.00143
							-0.47	-0.000888328	0.47	0.00146
							-0.48	-0.000910976	0.48	0.00149
							-0.49	-0.000927966	0.49	0.00152
							-0.5	-0.000947782	0.5	0.00154
							-0.51	-0.000977229	0.51	0.00158
							-0.52	-0.00102	0.52	0.00161
							-0.53	-0.00104	0.53	0.00164
							-0.54	-0.00107	0.54	0.00166
							-0.55	-0.0011	0.55	0.00168
							-0.56	-0.00113	0.56	0.0017
							-0.57	-0.00115	0.57	0.00172
							-0.58	-0.00117	0.58	0.00175
							-0.59	-0.0012	0.59	0.00178
							-0.6	-0.00122	0.6	0.00181
							-0.61	-0.00125	0.61	0.00183
							-0.62	-0.00128	0.62	0.00187
							-0.63	-0.0013	0.63	0.00189
							-0.64	-0.00132	0.64	0.00191
							-0.65	-0.00135	0.65	0.00196
							-0.66	-0.00137	0.66	0.00197
							-0.67	-0.0014	0.67	0.00199
							-0.68	-0.00142	0.68	0.00201
							-0.69	-0.00145	0.69	0.00204
							-0.7	-0.0015	0.7	0.00207
							-0.71	-0.00152	0.71	0.00209
							-0.72	-0.00157	0.72	0.00212
							-0.73	-0.00159	0.73	0.00213
							-0.74	-0.00162	0.74	0.00216
							-0.75	-0.00165	0.75	0.0022
							-0.76	-0.0017	0.76	0.00222
							-0.77	-0.00173	0.77	0.00224
							-0.78	-0.00174	0.78	0.00229
							-0.79	-0.00176	0.79	0.00233
							-0.8	-0.00179	0.8	0.00236
							-0.81	-0.00182	0.81	0.00236
							-0.82	-0.00188	0.82	0.00239
							-0.83	-0.00192	0.83	0.00243
							-0.84	-0.00193	0.84	0.00247
							-0.85	-0.00194	0.85	0.0025
							-0.86	-0.00195	0.86	0.00252
							-0.87	-0.00196	0.87	0.00255
							-0.88	-0.00196	0.88	0.00258
							-0.89	-0.00198	0.89	0.00261
							-0.9	-0.00199	0.9	0.00267
							-0.91	-0.002	0.91	0.00272
							-0.92	-0.00202	0.92	0.00277
							-0.93	-0.00203	0.93	0.00281
							-0.94	-0.00205	0.94	0.00284
							-0.95	-0.00206	0.95	0.00289
							-0.96	-0.00208	0.96	0.00292
							-0.97	-0.0021	0.97	0.00297
							-0.98	-0.00212	0.98	0.00302
							-0.99	-0.00215	0.99	0.00306
							-1	-0.00218	1	0.00312
							-1.01	-0.00223	1.01	0.00319
							-1.02	-0.00226	1.02	0.00323
							-1.03	-0.00227	1.03	0.00328
							-1.04	-0.00229	1.04	0.00332
							-1.05	-0.00232	1.05	0.00338
							-1.06	-0.00234	1.06	0.00343
							-1.07	-0.00237	1.07	0.00349
							-1.08	-0.00239	1.08	0.00355
							-1.09	-0.00244	1.09	0.00361
							-1.1	-0.00247	1.1	0.00368
							-1.11	-0.00251	1.11	0.00373
							-1.12	-0.00255	1.12	0.00381
							-1.13	-0.0026	1.13	0.00386
							-1.14	-0.00265	1.14	0.00391
							-1.15	-0.00272	1.15	0.00397
							-1.16	-0.00277	1.16	0.004
							-1.17	-0.00285	1.17	0.00406
							-1.18	-0.00291	1.18	0.00412
							-1.19	-0.00298	1.19	0.00418
							-1.2	-0.00304	1.2	0.00424
							-1.21	-0.00309	1.21	0.00429
							-1.22	-0.00316	1.22	0.00435
							-1.23	-0.00321	1.23	0.00441
							-1.24	-0.00329	1.24	0.00447
							-1.25	-0.00334	1.25	0.00451
							-1.26	-0.00341	1.26	0.00454
							-1.27	-0.00345	1.27	0.0046
							-1.28	-0.00351	1.28	0.00466
							-1.29	-0.0036	1.29	0.00469
							-1.3	-0.00367	1.3	0.00472
							-1.31	-0.00374	1.31	0.00476
							-1.32	-0.0038	1.32	0.00482
							-1.33	-0.00382	1.33	0.00486
							-1.34	-0.00385	1.34	0.00491
							-1.35	-0.0039	1.35	0.00495
							-1.36	-0.00396	1.36	0.005
							-1.37	-0.00403	1.37	0.00505
							-1.38	-0.00409	1.38	0.0051
							-1.39	-0.00414	1.39	0.00516
							-1.4	-0.00422	1.4	0.00522
							-1.41	-0.00426	1.41	0.00526
							-1.42	-0.00431	1.42	0.00531
							-1.43	-0.00437	1.43	0.00536
							-1.44	-0.00444	1.44	0.00542
							-1.45	-0.00449	1.45	0.00548
							-1.46	-0.00455	1.46	0.00553
							-1.47	-0.00462	1.47	0.00559
							-1.48	-0.00468	1.48	0.00565
							-1.49	-0.00476	1.49	0.0057
							-1.5	-0.00481	1.5	0.00576
							-1.51	-0.00487	1.51	0.00582
							-1.52	-0.00491	1.52	0.00586
							-1.53	-0.00497	1.53	0.00592
							-1.54	-0.00502	1.54	0.00599
							-1.55	-0.00508	1.55	0.00606
							-1.56	-0.00514	1.56	0.00612
							-1.57	-0.0052	1.57	0.00618
							-1.58	-0.00527	1.58	0.00625
							-1.59	-0.00533	1.59	0.00632
							-1.6	-0.00539	1.6	0.00638
							-1.61	-0.00546	1.61	0.00644
							-1.62	-0.00553	1.62	0.0065
							-1.63	-0.00561	1.63	0.00654
							-1.64	-0.00568	1.64	0.0066
							-1.65	-0.00576	1.65	0.00666
							-1.66	-0.00582	1.66	0.00671
							-1.67	-0.00592	1.67	0.00677
							-1.68	-0.00598	1.68	0.00683
							-1.69	-0.00604	1.69	0.00688
							-1.7	-0.00611	1.7	0.00693
							-1.71	-0.00619	1.71	0.00699
							-1.72	-0.00627	1.72	0.00703
							-1.73	-0.00634	1.73	0.00709
							-1.74	-0.00642	1.74	0.00714
							-1.75	-0.00649	1.75	0.00719
							-1.76	-0.00657	1.76	0.00724
							-1.77	-0.00666	1.77	0.00729
							-1.78	-0.00676	1.78	0.00733
							-1.79	-0.00684	1.79	0.00738
							-1.8	-0.0069	1.8	0.00743
							-1.81	-0.00696	1.81	0.00748
							-1.82	-0.00703	1.82	0.00753
							-1.83	-0.0071	1.83	0.00759
							-1.84	-0.00716	1.84	0.00764
							-1.85	-0.00722	1.85	0.0077
							-1.86	-0.00729	1.86	0.00775
							-1.87	-0.00736	1.87	0.0078
							-1.88	-0.00743	1.88	0.00786
							-1.89	-0.00749	1.89	0.00792
							-1.9	-0.00756	1.9	0.00797
							-1.91	-0.00761	1.91	0.00803
							-1.92	-0.00767	1.92	0.00808
							-1.93	-0.00774	1.93	0.00814
							-1.94	-0.0078	1.94	0.00821
							-1.95	-0.00786	1.95	0.00827
							-1.96	-0.00792	1.96	0.00833
							-1.97	-0.00798	1.97	0.00839
							-1.98	-0.00804	1.98	0.00846
							-1.99	-0.00809	1.99	0.00852
							-2	-0.00814	2	0.00858
							-2.01	-0.0082	2.01	0.00864
							-2.02	-0.00825	2.02	0.0087
							-2.03	-0.00831	2.03	0.00876
							-2.04	-0.00836	2.04	0.00882
							-2.05	-0.00842	2.05	0.00888
							-2.06	-0.00848	2.06	0.00893
							-2.07	-0.00854	2.07	0.00899
							-2.08	-0.00861	2.08	0.00903
							-2.09	-0.00867	2.09	0.00909
							-2.1	-0.00873	2.1	0.00914
							-2.11	-0.0088	2.11	0.00919
							-2.12	-0.00886	2.12	0.00924
							-2.13	-0.00893	2.13	0.0093
							-2.14	-0.009	2.14	0.00934
							-2.15	-0.00906	2.15	0.00939
							-2.16	-0.00914	2.16	0.00944
							-2.17	-0.00921	2.17	0.00949
							-2.18	-0.00927	2.18	0.00954
							-2.19	-0.00933	2.19	0.00959
							-2.2	-0.00939	2.2	0.00963
							-2.21	-0.00946	2.21	0.00968
							-2.22	-0.00952	2.22	0.00973
							-2.23	-0.00958	2.23	0.00978
							-2.24	-0.00965	2.24	0.00982
							-2.25	-0.00971	2.25	0.00987
							-2.26	-0.00976	2.26	0.00992
							-2.27	-0.00982	2.27	0.00996
							-2.28	-0.00986	2.28	0.01001
							-2.29	-0.00989	2.29	0.01005
							-2.3	-0.00994	2.3	0.0101
							-2.31	-0.00999	2.31	0.01015
							-2.32	-0.01003	2.32	0.01019
							-2.33	-0.01008	2.33	0.01024
							-2.34	-0.01012	2.34	0.01028
							-2.35	-0.01017	2.35	0.01032
							-2.36	-0.01022	2.36	0.01037
							-2.37	-0.01025	2.37	0.0104
							-2.38	-0.01029	2.38	0.01045
							-2.39	-0.01033	2.39	0.01048
							-2.4	-0.01038	2.4	0.01052
							-2.41	-0.01041	2.41	0.01056
							-2.42	-0.01045	2.42	0.0106
							-2.43	-0.01048	2.43	0.01063
							-2.44	-0.01051	2.44	0.01066
							-2.45	-0.01054	2.45	0.0107
							-2.46	-0.01057	2.46	0.01073
							-2.47	-0.0106	2.47	0.01075
							-2.48	-0.01063	2.48	0.01078
							-2.49	-0.01067	2.49	0.0108
							-2.5	-0.0107	2.5	0.01082
							-2.51	-0.01073	2.51	0.01084
							-2.52	-0.01076	2.52	0.01086
							-2.53	-0.01079	2.53	0.01088
							-2.54	-0.01082	2.54	0.0109
							-2.55	-0.01085	2.55	0.01092
							-2.56	-0.01088	2.56	0.01093
							-2.57	-0.01091	2.57	0.01094
							-2.58	-0.01094	2.58	0.01096
							-2.59	-0.01097	2.59	0.01098
							-2.6	-0.011	2.6	0.011
							-2.61	-0.01103	2.61	0.01101
							-2.62	-0.01106	2.62	0.01103
							-2.63	-0.01109	2.63	0.01104
							-2.64	-0.01112	2.64	0.01104
							-2.65	-0.01114	2.65	0.01105
							-2.66	-0.01117	2.66	0.01106
							-2.67	-0.01119	2.67	0.01107
							-2.68	-0.01122	2.68	0.01108
							-2.69	-0.01122	2.69	0.01109
							-2.7	-0.01124	2.7	0.0111
							-2.71	-0.01126	2.71	0.01111
							-2.72	-0.01128	2.72	0.01112
							-2.73	-0.0113	2.73	0.01114
							-2.74	-0.01131	2.74	0.01114
							-2.75	-0.01132	2.75	0.01115
							-2.76	-0.01133	2.76	0.01116
							-2.77	-0.01134	2.77	0.01117
							-2.78	-0.01135	2.78	0.01118
							-2.79	-0.01136	2.79	0.01119
							-2.8	-0.01136	2.8	0.0112
							-2.81	-0.01137	2.81	0.01121
							-2.82	-0.01137	2.82	0.01122
							-2.83	-0.01137	2.83	0.01122
							-2.84	-0.01138	2.84	0.01123
							-2.85	-0.01138	2.85	0.01124
							-2.86	-0.01137	2.86	0.01125
							-2.87	-0.01137	2.87	0.01125
							-2.88	-0.01137	2.88	0.01126
							-2.89	-0.01137	2.89	0.01127
							-2.9	-0.01136	2.9	0.01127
							-2.91	-0.01135	2.91	0.01128
							-2.92	-0.01135	2.92	0.01128
							-2.93	-0.01134	2.93	0.01129
							-2.94	-0.01133	2.94	0.0113
							-2.95	-0.01132	2.95	0.0113
							-2.96	-0.0113	2.96	0.0113
							-2.97	-0.01129	2.97	0.01131
							-2.98	-0.01128	2.98	0.01131
							-2.99	-0.01126	2.99	0.01132
							-3	-0.01125	3	0.01132

## Sheet: Fig.3
Fig.3a	6.7 Hz		3.3 Hz		1.3 Hz
E	P	E	P	E	P				Fig.3b	6.7 Hz		3.3 Hz		1.3 Hz			Fig.3c		Fit (peak)		Fit (peak)		Fit (peak)		Fit (peak)		Fit (peak)
0.000226056	0.00354	0	0.00416	-0.000226056	0.00484				E	I	E	I	E	I			-0.64073	0	-0.64073	-0.000162039	-0.64073	-0.000162039	0.69023	1.47669e-05	-0.64022	-9.93827e-05	-0.64022	-9.93827e-05
0.00122	0.0036	0.0011	0.00432	0.000706425	0.00509				0.15948	0.01563	0.10037	0.00814	0.05018	0.00385			-0.63852	-3.46937e-05	-0.45593	0.00012096	-0.62728	-0.000148609	0.68874	-9.51457e-05	-0.63003	-0.000130655	-0.62678	-0.000140991
0.00294	0.00379	0.00249	0.00461	0.00285	0.00547				0.16112	0.01555	0.10108	0.00813	0.05117	0.00385			-0.63674	1.09201e-05	-0.44579	0.000145491	-0.61384	-0.000134385	0.68645	-0.000121793	-0.60997	-0.000197339	-0.61334	-0.00018564
0.0041	0.00403	0.00359	0.00494	0.00427	0.00587				0.16253	0.01557	0.10286	0.00811	0.05312	0.00383			-0.63559	-1.51872e-05	-0.42584	0.000198035	-0.6004	-0.000119303	0.68506	-0.000134884	-0.59034	-0.000269966	-0.5999	-0.000233617
0.00557	0.00429	0.0054	0.0053	0.00565	0.00634				0.16364	0.0157	0.10432	0.00816	0.05451	0.00384			-0.63445	3.91363e-05	-0.40632	0.000255623	-0.58695	-0.000103295	0.68407	-7.69065e-05	-0.57112	-0.00034908	-0.58646	-0.00028524
0.00752	0.00458	0.00746	0.00569	0.00678	0.00681				0.16477	0.01567	0.10534	0.00815	0.05558	0.00383			-0.63332	4.22855e-05	-0.38723	0.000318776	-0.57351	-8.62847e-05	0.68314	-0.000124015	-0.55233	-0.000435264	-0.57302	-0.000340865
0.00876	0.00493	0.00834	0.00609	0.00822	0.00727				0.16652	0.01568	0.10701	0.00818	0.05728	0.00383			-0.63146	3.15636e-05	-0.36857	0.000388067	-0.56007	-6.81897e-05	0.68094	-0.000156537	-0.53396	-0.000529136	-0.55959	-0.000400886
0.00992	0.00525	0.00969	0.00653	0.0102	0.00777				0.16742	0.01574	0.10839	0.00822	0.05911	0.00384			-0.63041	0.000131709	-0.35033	0.000464118	-0.54662	-4.89175e-05	0.67952	-5.58799e-05	-0.51602	-0.000631349	-0.54615	-0.000465744
0.0113	0.00565	0.01153	0.00697	0.01161	0.00822				0.17005	0.01574	0.1104	0.00829	0.0601	0.00387			-0.62821	0.000181179	-0.33253	0.000547606	-0.53318	-2.83664e-05	0.67887	-5.07458e-05	-0.49849	-0.000742584	-0.53271	-0.000535928
0.01229	0.00601	0.01255	0.00741	0.01342	0.00873				0.17146	0.01577	0.1121	0.00825	0.0618	0.00385			-0.62691	5.98022e-05	-0.31515	0.000639255	-0.51974	-6.42381e-06	0.67661	-2.41536e-05	-0.48139	-0.000863538	-0.51927	-0.000611986
0.01424	0.00641	0.0145	0.00784	0.01447	0.00924				0.17259	0.01578	0.11258	0.00824	0.06321	0.00384			-0.62541	0.000110409	-0.29821	0.000739842	-0.50629	1.70351e-05	0.67543	2.76851e-05	-0.46471	-0.000994913	-0.50583	-0.000694529
0.01591	0.00679	0.01585	0.00832	0.01613	0.00984				0.17409	0.0157	0.11453	0.00825	0.06471	0.00383			-0.62476	0.000134742	-0.28169	0.000850182	-0.49285	4.21489e-05	0.67382	1.2023e-05	-0.44845	-0.00114	-0.49239	-0.000784234
0.01763	0.00722	0.01749	0.00878	0.01721	0.01038				0.1761	0.01566	0.11656	0.00821	0.0659	0.00385			-0.62219	0.000210803	-0.2656	0.000971121	-0.47941	6.90722e-05	0.6719	7.51393e-05	-0.43261	-0.00129	-0.47895	-0.000881859
0.01876	0.00763	0.01893	0.00923	0.01848	0.01094				0.17683	0.01571	0.11721	0.00826	0.06677	0.00384			-0.62089	2.42512e-05	-0.24994	0.0011	-0.46596	9.79769e-05	0.67136	1.68132e-05	-0.4172	-0.00146	-0.46551	-0.000988243
0.01981	0.00808	0.02026	0.00976	0.02018	0.01151				0.17839	0.01561	0.11854	0.00821	0.06926	0.00385			-0.61954	0.000102378	-0.23471	0.00125	-0.45252	0.000129055	0.66938	2.50013e-05	-0.40221	-0.00164	-0.45207	-0.0011
0.02145	0.00849	0.02156	0.01024	0.02179	0.0121				0.18036	0.01567	0.12105	0.0082	0.0705	0.00383			-0.6177	3.5193e-05	-0.21991	0.00141	-0.43908	0.000162522	0.66771	-7.06397e-05	-0.38764	-0.00183	-0.43864	-0.00123
0.02328	0.00896	0.02314	0.01075	0.02275	0.01267				0.18172	0.01563	0.12184	0.00823	0.0716	0.00383			-0.61694	-1.75367e-05	-0.20554	0.00158	-0.42563	0.000198619	0.6667	-4.90579e-05	-0.3735	-0.00204	-0.4252	-0.00137
0.02529	0.00935	0.02515	0.01124	0.02458	0.01327				0.18271	0.01557	0.12312	0.00821	0.07341	0.00384			-0.61501	6.50344e-05	-0.19159	0.00176	-0.41219	0.000237616	0.66497	-9.98534e-05	-0.35977	-0.00226	-0.41176	-0.00152
0.02656	0.00979	0.02605	0.01176	0.02588	0.01385				0.18407	0.01565	0.12475	0.00824	0.07525	0.00386			-0.61414	4.79964e-05	-0.17808	0.00197	-0.39875	0.000279818	0.66234	-5.08057e-05	-0.34647	-0.00249	-0.39832	-0.00169
0.02699	0.01023	0.02735	0.01227	0.02809	0.01446				0.18689	0.01566	0.12642	0.00818	0.07595	0.00386			-0.6121	5.67227e-05	-0.16499	0.00218	-0.3853	0.000325568	0.66172	-0.000217138	-0.33359	-0.00273	-0.38488	-0.00187
0.02933	0.01072	0.02925	0.01278	0.02947	0.01507				0.18732	0.01559	0.12769	0.00815	0.07748	0.00389			-0.61013	-1.24489e-05	-0.15234	0.00241	-0.37186	0.000375253	0.66034	-0.000125413	-0.32113	-0.00299	-0.37144	-0.00207
0.03052	0.01116	0.03055	0.01331	0.03066	0.01567				0.18833	0.0156	0.12897	0.00815	0.07915	0.00392			-0.60854	8.32584e-05	-0.14011	0.00266	-0.35841	0.000429311	0.65853	-3.47807e-05	-0.3091	-0.00325	-0.358	-0.00229
0.0325	0.01163	0.03182	0.01385	0.03182	0.01632				0.19006	0.01562	0.13117	0.00812	0.08138	0.00393			-0.60812	9.28544e-05	-0.12831	0.00292	-0.34497	0.000488238	0.65757	2.12918e-05	-0.29748	-0.00353	-0.34456	-0.00252
0.03329	0.0121	0.03312	0.0144	0.03348	0.01696				0.19172	0.01552	0.13196	0.00804	0.08141	0.00392			-0.60608	4.73488e-05	-0.11694	0.00319	-0.33153	0.000552596	0.65638	7.16822e-05	-0.28629	-0.0038	-0.33112	-0.00278
0.03487	0.01254	0.03461	0.01494	0.03476	0.01759				0.19285	0.01549	0.13351	0.00807	0.08339	0.00394			-0.60464	3.55599e-05	-0.106	0.00346	-0.31808	0.000623022	0.65483	4.20186e-05	-0.27553	-0.00408	-0.31769	-0.00306
0.03625	0.013	0.03668	0.0155	0.03634	0.01821				0.19531	0.01537	0.13555	0.00803	0.08488	0.00393			-0.60298	4.51066e-05	-0.09549	0.00375	-0.30464	0.000700242	0.65319	4.70895e-05	-0.26518	-0.00436	-0.30425	-0.00336
0.03809	0.01351	0.03837	0.01603	0.03815	0.01885				0.19605	0.01538	0.13611	0.00804	0.08635	0.00393			-0.60213	7.73873e-05	-0.08541	0.00404	-0.2912	0.000785076	0.65149	0.000110631	-0.25526	-0.00463	-0.29081	-0.00369
0.03919	0.01399	0.03888	0.01658	0.03914	0.0195				0.1978	0.0154	0.13854	0.00813	0.08782	0.00392			-0.60072	4.09309e-06	-0.07576	0.00433	-0.27775	0.000878459	0.65	3.81067e-05	-0.24575	-0.0049	-0.27737	-0.00403
0.0414	0.01445	0.04117	0.01716	0.0414	0.02013				0.19882	0.01541	0.13931	0.00808	0.08952	0.0039			-0.59882	8.26174e-06	-0.06653	0.00461	-0.26431	0.000981451	0.64858	3.05142e-05	-0.23668	-0.00515	-0.26393	-0.00439
0.04261	0.01494	0.04239	0.01773	0.0427	0.02079				0.20142	0.01547	0.14171	0.0081	0.09079	0.00389			-0.59721	-2.72606e-05	-0.05774	0.00488	-0.25087	0.0011	0.6472	5.88569e-05	-0.22802	-0.00539	-0.25049	-0.00477
0.04352	0.01546	0.0432	0.01831	0.04374	0.02149				0.20235	0.01543	0.1427	0.00819	0.09249	0.00386			-0.59574	1.59115e-05	-0.04937	0.00514	-0.23742	0.00122	0.6457	-3.58027e-05	-0.21978	-0.00562	-0.23705	-0.00514
0.04586	0.01593	0.0453	0.01889	0.04518	0.02216				0.20308	0.01536	0.14405	0.00814	0.09395	0.00382			-0.59461	9.87188e-05	-0.04143	0.00538	-0.22398	0.00136	0.6446	-6.16952e-05	-0.21197	-0.00582	-0.22361	-0.00551
0.04725	0.01644	0.04727	0.01947	0.04674	0.02285				0.20498	0.01551	0.14538	0.00814	0.09497	0.0038			-0.59278	0.000137798	-0.03393	0.0056	-0.21054	0.00152	0.64296	-0.00012038	-0.20458	-0.006	-0.21017	-0.00587
0.04869	0.01695	0.04801	0.02007	0.04778	0.02354				0.20619	0.01557	0.14705	0.0081	0.0961	0.00377			-0.59142	8.57899e-05	-0.02685	0.0058	-0.19709	0.00169	0.64095	-0.000199389	-0.19761	-0.00616	-0.19673	-0.00618
0.04982	0.01745	0.05004	0.02067	0.05018	0.02421				0.20871	0.01545	0.14812	0.00808	0.09802	0.00375			-0.59032	1.89585e-05	-0.0202	0.00598	-0.18365	0.00188	0.63963	-7.80645e-05	-0.19107	-0.0063	-0.1833	-0.00645
0.05151	0.01796	0.05098	0.02125	0.05117	0.02487				0.20961	0.0156	0.15038	0.00806	0.09978	0.00374			-0.5882	0.000141018	-0.01398	0.00613	-0.17021	0.00209	0.63804	-4.05082e-05	-0.18495	-0.00642	-0.16986	-0.00665
0.05304	0.01846	0.05242	0.02181	0.05312	0.02555				0.21091	0.01558	0.15143	0.00802	0.10139	0.00375			-0.58707	0.000117936	-0.00818	0.00625	-0.15676	0.00233	0.63649	-2.11865e-05	-0.17925	-0.00652	-0.15642	-0.00678
0.05439	0.01896	0.05394	0.02243	0.05451	0.02624				0.21213	0.01543	0.15307	0.00803	0.10209	0.00376			-0.58543	5.29428e-05	-0.00282	0.00636	-0.14332	0.00259	0.63575	-4.1023e-05	-0.17397	-0.0066	-0.14298	-0.00682
0.05558	0.01951	0.05584	0.02304	0.05558	0.02691				0.21371	0.01546	0.15366	0.00803	0.10359	0.00378			-0.58385	3.10137e-05	0.00211	0.00644	-0.12988	0.00288	0.63383	-0.000136704	-0.16911	-0.00666	-0.12954	-0.00677
0.05759	0.02002	0.05716	0.02363	0.05728	0.02762				0.21546	0.01537	0.15522	0.00804	0.1054	0.00377			-0.58297	-1.86385e-05	0.00662	0.00651	-0.11643	0.0032	0.63293	-0.000152057	-0.16468	-0.00671	-0.1161	-0.00664
0.05954	0.02055	0.0588	0.02426	0.05911	0.02826				0.21704	0.01536	0.15691	0.00807	0.10721	0.00377			-0.58147	-9.22128e-05	0.01069	0.00656	-0.10299	0.00354	0.63078	-0.000123962	-0.16067	-0.00675	-0.10266	-0.00643
0.06061	0.02111	0.06013	0.02487	0.0601	0.02896				0.21925	0.01536	0.15866	0.00808	0.10885	0.0038			-0.57969	-0.000111935	0.01434	0.00659	-0.08954	0.00392	0.62937	-0.000148232	-0.15708	-0.00678	-0.08922	-0.00616
0.06222	0.02164	0.0616	0.02547	0.0618	0.02964				0.22004	0.01533	0.16022	0.00808	0.1104	0.00381			-0.5782	3.11961e-05	0.01756	0.00662	-0.0761	0.00432	0.62736	-0.000184113	-0.15391	-0.0068	-0.07578	-0.00584
0.06321	0.02215	0.06335	0.02608	0.06321	0.03033				0.22168	0.01533	0.16174	0.00808	0.11142	0.00385			-0.5765	-3.96663e-05	0.02035	0.00663	-0.06266	0.00473	0.62592	-0.000134147	-0.15116	-0.00681	-0.06235	-0.00548
0.06525	0.02269	0.06451	0.0267	0.06471	0.03099				0.22309	0.01533	0.16383	0.00812	0.11286	0.00383			-0.5752	-1.26535e-05	0.02271	0.00664	-0.04921	0.00514	0.62476	-0.000178876	-0.14884	-0.00681	-0.04891	-0.00511
0.06592	0.02322	0.06604	0.02731	0.0659	0.03169				0.22453	0.01529	0.16488	0.00805	0.11438	0.00383			-0.57362	3.42601e-05	0.02464	0.00665	-0.03577	0.00555	0.62341	-8.70579e-05	-0.14694	-0.00682	-0.03547	-0.00473
0.06816	0.02375	0.06759	0.02792	0.06677	0.03238				0.22552	0.01532	0.1659	0.00803	0.11591	0.00385			-0.57198	8.66559e-05	0.02614	0.00665	-0.02233	0.00592	0.62208	-0.000166622	-0.14546	-0.00682	-0.02203	-0.00436
0.06881	0.02431	0.06864	0.02855	0.06926	0.03304				0.22702	0.01533	0.16714	0.00804	0.11752	0.00385			-0.57034	4.02435e-05	0.02721	0.00665	-0.00888	0.00624	0.6201	-0.000105998	-0.14441	-0.00682	-0.00859	-0.004
0.07104	0.02485	0.07064	0.02916	0.0705	0.03369				0.22888	0.01529	0.16915	0.00799	0.11859	0.00384			-0.56944	5.6185e-05	0.02785	0.00665	0.00456	0.00648	0.6188	2.56832e-05	-0.14377	-0.00682	0.00485	-0.00366
0.0716	0.02539	0.07228	0.02978	0.0716	0.03439				0.22976	0.01535	0.17033	0.00801	0.11978	0.00385			-0.56811	5.67845e-05	0.02807	0.00665	0.018	0.00662	0.6175	5.73223e-05	-0.14356	-0.00682	0.01829	-0.00334
0.07429	0.02594	0.07369	0.03041	0.07341	0.03507				0.23196	0.01529	0.17135	0.00798	0.12204	0.00386			-0.56602	-3.25632e-05	0.02825	0.00665	0.03145	0.00665	0.61609	1.69395e-07	-0.14331	-0.00682	0.03173	-0.00304
0.07542	0.0265	0.07432	0.03103	0.07525	0.03577				0.23301	0.0152	0.17387	0.00801	0.12272	0.00385			-0.56528	1.30102e-05	0.02881	0.00665	0.04489	0.00656	0.61513	-8.43201e-06	-0.14256	-0.00682	0.04517	-0.00276
0.0761	0.02706	0.07646	0.03164	0.07595	0.03644				0.23434	0.0152	0.1748	0.00795	0.12436	0.00386			-0.56404	-5.47595e-06	0.02974	0.00665	0.05833	0.00637	0.61321	-4.93445e-05	-0.1413	-0.00682	0.0586	-0.0025
0.07779	0.02763	0.07754	0.03228	0.07748	0.03712				0.23614	0.01512	0.17678	0.00795	0.12611	0.00381			-0.56141	-0.00012613	0.03105	0.00665	0.07178	0.00609	0.61185	-3.82576e-05	-0.13954	-0.00682	0.07204	-0.00227
0.07889	0.02818	0.0796	0.03293	0.07915	0.03781				0.23781	0.01514	0.17793	0.00796	0.12713	0.00383			-0.56045	-4.63973e-05	0.03272	0.00664	0.08522	0.00574	0.60987	-1.51828e-05	-0.13727	-0.00681	0.08548	-0.00205
0.08101	0.02876	0.08025	0.03356	0.08138	0.0385				0.23968	0.01515	0.17955	0.00798	0.12894	0.00382			-0.55884	3.6061e-06	0.03477	0.00664	0.09866	0.00535	0.60843	1.08054e-05	-0.1345	-0.0068	0.09892	-0.00185
0.08243	0.0293	0.08248	0.03416	0.08141	0.03921				0.24098	0.01509	0.1807	0.00794	0.13069	0.00379			-0.55785	4.31392e-05	0.03719	0.00663	0.11211	0.00494	0.6069	-5.90754e-05	-0.13123	-0.00678	0.11236	-0.00167
0.08378	0.02988	0.0837	0.03481	0.08339	0.03991				0.24259	0.01511	0.18265	0.00795	0.13205	0.00381			-0.55562	-2.16944e-05	0.03999	0.00661	0.12555	0.00452	0.60589	1.78186e-06	-0.12746	-0.00676	0.1258	-0.00151
0.085	0.03048	0.08463	0.03545	0.08488	0.0406				0.24375	0.01507	0.18322	0.00795	0.13374	0.00381			-0.5542	0.000122976	0.04315	0.00658	0.13899	0.00411	0.60447	-8.17316e-07	-0.12318	-0.00672	0.13924	-0.00136
0.08669	0.03103	0.08731	0.0361	0.08635	0.04131				0.24544	0.01498	0.18452	0.00795	0.13524	0.0038			-0.55299	0.000124252	0.04669	0.00654	0.15244	0.00373	0.60334	0	-0.1184	-0.00667	0.15268	-0.00122
0.08881	0.0316	0.08791	0.03674	0.08782	0.04199				0.24626	0.01496	0.18678	0.008	0.13676	0.00379			-0.55163	0.000100637	0.0506	0.00649	0.16588	0.00337	0.60083	4.48959e-06	-0.11312	-0.0066	0.16612	-0.00109
0.08952	0.03216	0.08904	0.03737	0.08952	0.04268				0.24824	0.01502	0.18847	0.00801	0.1375	0.0038			-0.54997	0.000118895	0.05488	0.00643	0.17933	0.00303	0.59981	4.38434e-05	-0.10733	-0.00651	0.17956	-0.000978633
0.09079	0.03273	0.09071	0.03799	0.09079	0.04337				0.24974	0.01496	0.18946	0.00799	0.13919	0.00378			-0.54926	9.48633e-05	0.05954	0.00635	0.19277	0.00273	0.59766	4.30875e-05	-0.10104	-0.0064	0.19299	-0.000873046
0.09254	0.03334	0.0922	0.03863	0.09249	0.04405				0.25132	0.01495	0.19127	0.00801	0.14075	0.00379			-0.54697	2.1565e-05	0.06457	0.00625	0.20621	0.00246	0.59693	-1.69068e-05	-0.09424	-0.00627	0.20643	-0.000776141
0.09483	0.03393	0.09376	0.03928	0.09395	0.04472				0.2516	0.01487	0.1928	0.00797	0.14253	0.0038			-0.54601	-2.9696e-05	0.06997	0.00613	0.21966	0.00221	0.59518	-0.000103151	-0.08695	-0.00611	0.21987	-0.000687086
0.09576	0.03451	0.09497	0.03993	0.09497	0.0454				0.25344	0.01488	0.19396	0.00795	0.14369	0.00379			-0.54375	8.29496e-05	0.07574	0.00599	0.2331	0.00198	0.59393	-7.18302e-05	-0.07915	-0.00592	0.23331	-0.000605133
0.09774	0.0351	0.09633	0.04059	0.0961	0.04609				0.25598	0.01491	0.19585	0.0079	0.14521	0.0038			-0.54265	-2.24897e-05	0.08189	0.00583	0.24654	0.00178	0.59213	-7.8963e-05	-0.07084	-0.00571	0.24675	-0.000529608
0.0993	0.03567	0.09845	0.04125	0.09802	0.04674				0.25671	0.01489	0.1974	0.00787	0.14646	0.0038			-0.54081	3.44762e-05	0.0884	0.00565	0.25999	0.0016	0.59153	-7.79953e-05	-0.06204	-0.00547	0.26019	-0.000459907
0.10009	0.03628	0.10037	0.04188	0.09978	0.04741				0.25824	0.01497	0.1989	0.00789	0.1479	0.00381			-0.53996	0.000107696	0.0953	0.00545	0.27343	0.00144	0.58975	-8.15827e-05	-0.05272	-0.00522	0.27363	-0.000395488
0.10133	0.03684	0.10108	0.0425	0.10139	0.04804				0.2596	0.01492	0.19924	0.00784	0.14962	0.00378			-0.5381	-3.47258e-06	0.10256	0.00523	0.28687	0.00129	0.58786	-4.13649e-05	-0.04291	-0.00494	0.28707	-0.000335866
0.10345	0.03741	0.10286	0.04316	0.10209	0.04869				0.26169	0.01484	0.20173	0.00779	0.15098	0.00377			-0.53649	4.814e-05	0.11019	0.00499	0.30032	0.00116	0.58681	-7.09994e-05	-0.03259	-0.00465	0.30051	-0.000280604
0.10503	0.03801	0.10432	0.0438	0.10359	0.04937				0.26304	0.01487	0.20269	0.00779	0.15228	0.00379			-0.53465	0.000126402	0.1182	0.00475	0.31376	0.00104	0.58546	4.01743e-05	-0.02177	-0.00436	0.31394	-0.00022931
0.10577	0.03861	0.10534	0.04444	0.1054	0.05004				0.26401	0.0149	0.20484	0.00783	0.15372	0.00377			-0.5338	0.000135091	0.12658	0.00449	0.3272	0.00092842	0.58376	1.36432e-05	-0.01045	-0.00405	0.32738	-0.000181634
0.1078	0.03919	0.10701	0.0451	0.10721	0.05071				0.26598	0.01483	0.20526	0.00788	0.15513	0.00376			-0.53166	3.06805e-05	0.13533	0.00422	0.34065	0.000830398	0.58195	-7.6098e-05	0.00138	-0.00375	0.34082	-0.00013726
0.10893	0.03979	0.10839	0.04576	0.10885	0.0514				0.26723	0.01481	0.20721	0.00786	0.15671	0.00375			-0.53103	5.75652e-05	0.14446	0.00395	0.35409	0.000741435	0.58113	1.34995e-05	0.0137	-0.00345	0.35426	-9.59039e-05
0.11009	0.04036	0.1104	0.04642	0.1104	0.0521				0.26887	0.01491	0.20808	0.00781	0.15931	0.00375			-0.52965	7.21759e-05	0.15396	0.00369	0.36753	0.000660537	0.57935	-8.86279e-05	0.02654	-0.00315	0.3677	-5.73097e-05
0.11249	0.04099	0.1121	0.04709	0.11142	0.05275				0.2696	0.01477	0.20978	0.00781	0.16016	0.00371			-0.52826	1.96271e-05	0.16383	0.00342	0.38098	0.000586828	0.57794	-7.65405e-05	0.03987	-0.00287	0.38114	-2.12468e-05
0.11362	0.04159	0.11258	0.04775	0.11286	0.05343				0.27186	0.0148	0.21213	0.00782	0.16104	0.0037			-0.52583	-2.08425e-05	0.17407	0.00316	0.39442	0.000519536	0.57647	-0.000125293	0.05371	-0.00259	0.39458	1.24927e-05
0.11529	0.04218	0.11453	0.04838	0.11438	0.05406				0.27316	0.01477	0.21283	0.00785	0.1629	0.00371			-0.52459	-2.72593e-05	0.18468	0.00291	0.40786	0.000457982	0.57497	-0.000150394	0.06806	-0.00233	0.40802	4.40971e-05
0.1165	0.04276	0.11656	0.04904	0.11591	0.05476				0.27443	0.0149	0.21473	0.00779	0.16471	0.00368			-0.52261	2.19284e-05	0.19567	0.00267	0.42131	0.000401568	0.57331	-0.000106864	0.0829	-0.00209	0.42146	7.37365e-05
0.11735	0.04338	0.11721	0.04969	0.11752	0.05546				0.27652	0.01491	0.21614	0.00777	0.16539	0.00367			-0.52112	-3.61241e-05	0.20703	0.00244	0.43475	0.000349765	0.57136	-0.000150499	0.09825	-0.00186	0.43489	0.000101565
0.1193	0.04398	0.11854	0.05034	0.11859	0.05614				0.27788	0.01489	0.21761	0.00774	0.16779	0.00367			-0.52021	4.03789e-05	0.21876	0.00222	0.44819	0.000302109	0.56994	-0.000160029	0.1141	-0.00165	0.44833	0.000127723
0.12077	0.04459	0.12105	0.05098	0.11978	0.05685				0.27864	0.01488	0.21888	0.00776	0.16816	0.00365			-0.51883	0.000116034	0.23087	0.00202	0.46164	0.000258188	0.56862	-0.00014444	0.13046	-0.00145	0.46177	0.000152338
0.12235	0.04518	0.12184	0.05167	0.12204	0.0575				0.28048	0.01481	0.22091	0.0077	0.17067	0.00364			-0.51761	-2.76842e-05	0.24334	0.00183	0.47508	0.000217637	0.56729	-8.68492e-05	0.14732	-0.00127	0.47521	0.000175524
0.12368	0.0458	0.12312	0.05231	0.12272	0.0582				0.28209	0.0148	0.22151	0.00769	0.17169	0.00361			-0.51544	-3.80284e-05	0.25619	0.00165	0.48853	0.000180133	0.56582	-8.80214e-05	0.16468	-0.00111	0.48865	0.000197388
0.12473	0.04642	0.12475	0.05296	0.12436	0.05887				0.28362	0.01479	0.22343	0.00768	0.17339	0.00361			-0.51416	-9.64183e-06	0.26941	0.00148	0.50197	0.00014539	0.56472	-8.02213e-06	0.18255	-0.000954326	0.50209	0.000218026
0.12608	0.04701	0.12642	0.05365	0.12611	0.05954				0.28472	0.01476	0.22478	0.00768	0.17488	0.00362			-0.51298	-1.78244e-05	0.28301	0.00133	0.51541	0.000113152	0.56288	-1.52136e-05	0.20092	-0.000814925	0.51553	0.000237525
0.12795	0.04761	0.12769	0.05425	0.12713	0.06022				0.28624	0.01464	0.22699	0.00765	0.17678	0.00365			-0.51205	-9.99575e-05	0.29697	0.00119	0.52886	8.31915e-05	0.56144	-5.28572e-05	0.21979	-0.000687617	0.52897	0.000255965
0.13007	0.04824	0.12897	0.05491	0.12894	0.06089				0.28817	0.01463	0.22863	0.00761	0.17743	0.00367			-0.51004	-3.54831e-05	0.31131	0.00106	0.5423	5.53053e-05	0.55994	5.90425e-05	0.23916	-0.000571487	0.54241	0.000273421
0.13142	0.04883	0.13117	0.05557	0.13069	0.06157				0.28992	0.01466	0.2295	0.00757	0.17906	0.00364			-0.50891	-3.01849e-05	0.32603	0.000937475	0.55574	2.93117e-05	0.55875	1.60261e-05	0.25904	-0.000465639	0.55584	0.00028996
0.13253	0.04945	0.13196	0.05618	0.13205	0.06224				0.29096	0.01458	0.23078	0.00759	0.18053	0.00365			-0.50682	-0.000111588	0.34111	0.000827191	0.56919	5.04786e-06	0.55743	-2.1061e-05	0.27942	-0.000369209	0.56928	0.000305642
0.13402	0.05006	0.13351	0.05684	0.13374	0.06292				0.29215	0.0146	0.23202	0.0076	0.18149	0.00364			-0.50557	-0.000165329	0.35657	0.000725958	0.58263	-1.76325e-05	0.55519	8.84556e-05	0.30031	-0.00028138	0.58272	0.000320526
0.13549	0.05067	0.13555	0.05747	0.13524	0.06358				0.29336	0.01468	0.23374	0.00758	0.18364	0.00365			-0.50453	-8.08303e-05	0.3724	0.000633096	0.59607	-3.8861e-05	0.55395	-4.13577e-06	0.3217	-0.000201383	0.59616	0.000334664
0.13716	0.05129	0.13611	0.05812	0.13676	0.06428				0.29599	0.01466	0.2353	0.00755	0.18443	0.00364			-0.50247	-7.82753e-05	0.3886	0.000547947	0.60952	-5.87561e-05	0.55296	-8.33409e-06	0.34359	-0.000128506	0.6096	0.000348103
0.13866	0.05191	0.13854	0.05878	0.1375	0.06491				0.29695	0.01469	0.23691	0.00757	0.18599	0.00364			-0.50105	-2.194e-05	0.40517	0.000469887	0.62296	-7.74246e-05	0.55127	-7.23608e-05	0.36598	-6.20912e-05	0.62304	0.000360888
0.13987	0.05251	0.13931	0.0594	0.13919	0.06559				0.29842	0.01464	0.23843	0.00756	0.18765	0.00363			-0.49987	3.80025e-05	0.42212	0.000398325	0.6364	-9.49633e-05	0.54963	-4.00906e-05	0.38888	-1.53482e-06	0.63648	0.00037306
0.14199	0.05314	0.14171	0.06004	0.14075	0.06628				0.29995	0.01463	0.23897	0.00754	0.18927	0.00364			-0.49823	9.64166e-05	0.43944	0.000332712	0.64985	-0.00011146	0.54759	-6.01375e-05	0.41228	5.37134e-05	0.64992	0.000384658
0.14298	0.05374	0.1427	0.06069	0.14253	0.06695				0.30145	0.01456	0.2414	0.00754	0.1911	0.00361			-0.49662	-1.09676e-05	0.44823	0.000301974	0.66329	-0.000126993	0.54601	-9.52849e-05	0.43619	0.000104154	0.66336	0.000395715
0.14437	0.05435	0.14405	0.06134	0.14369	0.06759				0.30277	0.01451	0.2429	0.00754	0.19201	0.00359			-0.4952	-2.90996e-06	0.56921	5.01322e-06	0.67673	-0.000141636	0.54482	-0.000110408	0.44833	0.000127716	0.6768	0.000406265
0.14561	0.05495	0.14538	0.06201	0.14521	0.06828				0.30399	0.01454	0.24445	0.00756	0.19384	0.00357			-0.49376	7.41763e-05	0.69018	-0.000155454	0.69018	-0.000155454	0.54361	-6.82592e-06	0.69023	0.000416338	0.69023	0.000416338
0.14696	0.05558	0.14705	0.06265	0.14646	0.06897				0.30501	0.0144	0.24601	0.00749	0.195	0.00356			-0.4928	3.19981e-05					0.54217	-1.35179e-05
0.14906	0.05619	0.14812	0.06329	0.1479	0.06962				0.30673	0.01433	0.24725	0.00747	0.19653	0.00355			-0.49085	0.000123685					0.54087	-2.60371e-05
0.1499	0.05682	0.15038	0.06393	0.14962	0.07031				0.3093	0.01442	0.24872	0.00745	0.1978	0.00352			-0.48967	0.000134868					0.53889	-4.41527e-05
0.15168	0.05746	0.15143	0.06458	0.15098	0.07098				0.30995	0.01444	0.24974	0.00744	0.20023	0.00348			-0.4878	0.000139573					0.53748	-8.85112e-05
0.15377	0.05805	0.15307	0.06519	0.15228	0.07163				0.31167	0.01445	0.2518	0.00743	0.20105	0.00347			-0.48647	0.000117348					0.53606	-0.000149391
0.1551	0.05865	0.15366	0.06582	0.15372	0.07231				0.31314	0.01446	0.25293	0.00738	0.20246	0.00344			-0.48475	0.000125046					0.53493	5.07895e-07
0.15646	0.05929	0.15522	0.06647	0.15513	0.07297				0.31492	0.01453	0.25448	0.00737	0.20402	0.00344			-0.48382	0.000244338					0.53355	-0.000211152
0.15759	0.05989	0.15691	0.06711	0.15671	0.07362				0.31637	0.01456	0.25581	0.00737	0.20455	0.00346			-0.4813	0.000191723					0.53183	-0.000145197
0.15948	0.06051	0.15866	0.06775	0.15931	0.07428				0.31803	0.01466	0.25722	0.00739	0.20633	0.00347			-0.47983	0.000209044					0.53021	-0.000145032
0.16112	0.06113	0.16022	0.06841	0.16016	0.07495				0.3184	0.01459	0.25937	0.00737	0.20857	0.00348			-0.47913	0.000140978					0.52869	-0.000118988
0.16253	0.06174	0.16174	0.06907	0.16104	0.07563				0.32083	0.01461	0.26039	0.0074	0.21046	0.00351			-0.47737	0.000187986					0.52793	-0.000152447
0.16364	0.06235	0.16383	0.0697	0.1629	0.07626				0.32182	0.01451	0.26149	0.00746	0.21181	0.00352			-0.47624	0.000139857					0.52569	-0.000102344
0.16477	0.06298	0.16488	0.07034	0.16471	0.07693				0.3236	0.01451	0.26355	0.00743	0.21289	0.00355			-0.47466	3.24279e-05					0.52468	1.56049e-06
0.16652	0.06358	0.1659	0.07096	0.16539	0.07757				0.32493	0.01453	0.26511	0.00746	0.2145	0.00356			-0.47311	3.10565e-05					0.52287	1.13769e-06
0.16742	0.06421	0.16714	0.07161	0.16779	0.0782				0.32651	0.01438	0.26624	0.0074	0.21614	0.00359			-0.47121	1.4136e-05					0.52216	-6.7549e-05
0.17005	0.06481	0.16915	0.07224	0.16816	0.07884				0.32781	0.01441	0.26731	0.00736	0.21761	0.00362			-0.47034	4.01615e-05					0.51984	-7.62593e-05
0.17146	0.06545	0.17033	0.07288	0.17067	0.0795				0.32959	0.01438	0.26915	0.00736	0.21812	0.00363			-0.46909	-5.33282e-05					0.51852	-0.000112764
0.17259	0.06608	0.17135	0.07352	0.17169	0.08017				0.33083	0.01435	0.27113	0.0073	0.2204	0.00361			-0.46757	5.28069e-05					0.51665	-6.18663e-05
0.17409	0.06669	0.17387	0.07414	0.17339	0.08077				0.33205	0.01429	0.27178	0.00727	0.2219	0.0036			-0.46613	6.36456e-05					0.516	-7.6789e-05
0.1761	0.06732	0.1748	0.0748	0.17488	0.08142				0.33403	0.01431	0.27305	0.00723	0.22275	0.00359			-0.46466	-2.06846e-05					0.51411	-4.98232e-05
0.17683	0.06792	0.17678	0.07544	0.17678	0.08207				0.33468	0.01436	0.27463	0.00727	0.22464	0.00357			-0.46282	-8.4954e-05					0.51227	-0.00010073
0.17839	0.06854	0.17793	0.07605	0.17743	0.08271				0.33691	0.01436	0.27706	0.00729	0.22625	0.00353			-0.46217	-5.46777e-05					0.51092	1.47249e-05
0.18036	0.06915	0.17955	0.0767	0.17906	0.08334				0.3381	0.01428	0.27822	0.00728	0.22758	0.00347			-0.46	4.29508e-05					0.50945	3.5419e-05
0.18172	0.06976	0.1807	0.07729	0.18053	0.08397				0.34004	0.01423	0.27893	0.00728	0.22914	0.00344			-0.4579	3.13897e-05					0.50832	1.57566e-05
0.18271	0.07036	0.18265	0.07794	0.18149	0.08465				0.34115	0.01421	0.28102	0.00729	0.23063	0.00344			-0.45711	0.000101748					0.50719	6.9637e-05
0.18407	0.071	0.18322	0.07857	0.18364	0.08532				0.34231	0.01424	0.2824	0.0073	0.23202	0.00342			-0.45607	-2.27415e-05					0.50541	9.12148e-05
0.18689	0.07162	0.18452	0.07923	0.18443	0.08596				0.34366	0.01424	0.28353	0.00729	0.2334	0.00341			-0.45426	-1.10459e-05					0.50323	9.32061e-06
0.18732	0.07223	0.18678	0.07987	0.18599	0.08659				0.34589	0.01428	0.28576	0.00732	0.23507	0.00343			-0.45259	3.51832e-05					0.50269	-7.44484e-05
0.18833	0.07286	0.18847	0.08049	0.18765	0.0872				0.34756	0.01428	0.28681	0.0073	0.23614	0.00344			-0.45166	7.61044e-05					0.50111	-8.47353e-05
0.19006	0.07346	0.18946	0.08111	0.18927	0.08786				0.34813	0.01426	0.28867	0.00725	0.23832	0.00344			-0.44996	2.15322e-05					0.49933	-8.70282e-05
0.19172	0.07405	0.19127	0.08176	0.1911	0.08848				0.34993	0.01422	0.28958	0.00725	0.23937	0.00347			-0.44855	9.06343e-05					0.49809	-5.88183e-05
0.19285	0.07469	0.1928	0.08239	0.19201	0.08913				0.35177	0.01436	0.29099	0.00718	0.24117	0.00347			-0.44623	0.000156948					0.49636	-7.85834e-05
0.19531	0.07529	0.19396	0.08303	0.19384	0.08978				0.35307	0.01434	0.29288	0.00717	0.24168	0.00347			-0.4451	9.58375e-05					0.49543	-9.22396e-05
0.19605	0.07587	0.19585	0.08366	0.195	0.09041				0.35409	0.01433	0.29464	0.0072	0.24301	0.00348			-0.44341	6.34194e-05					0.49359	-9.15433e-05
0.1978	0.07651	0.1974	0.08427	0.19653	0.09103				0.35621	0.01436	0.29579	0.00722	0.24527	0.00347			-0.44256	7.48627e-05					0.49181	-4.12672e-05
0.19882	0.07711	0.1989	0.08491	0.1978	0.09168				0.35759	0.01429	0.29729	0.00717	0.24581	0.00343			-0.44027	0.000168756					0.4908	-2.18487e-05
0.20142	0.07769	0.19924	0.08553	0.20023	0.09227				0.35878	0.01427	0.29899	0.00715	0.24852	0.00341			-0.43926	0.000250098					0.48887	-6.07088e-05
0.20235	0.07832	0.20173	0.08617	0.20105	0.09289				0.36093	0.01428	0.29964	0.00711	0.25036	0.00341			-0.43742	0.000106761					0.48721	-7.10181e-05
0.20308	0.07891	0.20269	0.08676	0.20246	0.09347				0.36206	0.01419	0.30167	0.00713	0.25061	0.00339			-0.43623	0.000105659					0.48585	-7.94753e-05
0.20498	0.07953	0.20484	0.08739	0.20402	0.09409				0.36313	0.0142	0.30317	0.00715	0.25299	0.00337			-0.43544	-8.88541e-06					0.48483	-9.13299e-05
0.20619	0.08015	0.20526	0.088	0.20455	0.09471				0.36466	0.01415	0.30444	0.00715	0.25414	0.00336			-0.43346	3.70372e-05					0.4826	-0.000202849
0.20871	0.08076	0.20721	0.08864	0.20633	0.09531				0.36652	0.01415	0.30554	0.00713	0.25592	0.00333			-0.43211	4.07564e-06					0.48099	-7.14757e-05
0.20961	0.08136	0.20808	0.08925	0.20857	0.09593				0.36836	0.01414	0.30735	0.00711	0.25711	0.00332			-0.43078	-1.40724e-05					0.48003	-9.3561e-05
0.21091	0.08197	0.20978	0.08989	0.21046	0.09655				0.36935	0.01413	0.30859	0.00706	0.25835	0.00331			-0.42855	1.03411e-05					0.47865	-8.18028e-05
0.21213	0.08259	0.21213	0.09052	0.21181	0.09719				0.37104	0.01414	0.31018	0.00711	0.25965	0.0033			-0.4273	6.32958e-05					0.47732	-4.9914e-05
0.21371	0.08321	0.21283	0.09116	0.21289	0.09782				0.37274	0.01416	0.31128	0.00711	0.26149	0.0033			-0.42583	3.0089e-05					0.47574	-5.25302e-05
0.21546	0.08381	0.21473	0.09176	0.2145	0.09845				0.37398	0.01414	0.31317	0.00712	0.26352	0.00329			-0.42459	5.98168e-05					0.47373	-6.56109e-05
0.21704	0.08439	0.21614	0.09235	0.21614	0.09907				0.37531	0.01415	0.31566	0.00715	0.26398	0.00331			-0.42323	0.000174265					0.47347	4.09083e-05
0.21925	0.08503	0.21761	0.09296	0.21761	0.09969				0.3765	0.01414	0.31605	0.00714	0.26559	0.00331			-0.42128	6.98958e-05					0.47071	0.000104388
0.22004	0.0856	0.21888	0.09359	0.21812	0.10034				0.37884	0.01415	0.31767	0.00708	0.26709	0.00331			-0.41996	3.29756e-05					0.46958	6.17668e-05
0.22168	0.0862	0.22091	0.09422	0.2204	0.10099				0.3802	0.01408	0.31956	0.00712	0.26912	0.00329			-0.41857	5.9497e-05					0.46844	8.06529e-05
0.22309	0.08682	0.22151	0.09483	0.2219	0.10163				0.38051	0.01408	0.321	0.00709	0.27036	0.00329			-0.41699	-1.25796e-05					0.46737	6.57444e-05
0.22453	0.08742	0.22343	0.09543	0.22275	0.10228				0.38257	0.01407	0.32258	0.00713	0.27195	0.00327			-0.4149	1.51289e-05					0.46508	2.38034e-05
0.22552	0.08803	0.22478	0.09605	0.22464	0.10291				0.3835	0.014	0.32374	0.00705	0.27234	0.00326			-0.41408	-6.13368e-05					0.4644	2.93564e-05
0.22702	0.08863	0.22699	0.09666	0.22625	0.10353				0.38503	0.01408	0.32614	0.00703	0.27446	0.00325			-0.41275	-2.88981e-05					0.46217	-1.57919e-05
0.22888	0.08924	0.22863	0.09727	0.22758	0.10415				0.38732	0.01409	0.32679	0.00701	0.27604	0.00323			-0.41097	-0.000114229					0.46079	0.000102136
0.22976	0.08985	0.2295	0.09785	0.22914	0.10473				0.38842	0.01409	0.32798	0.00699	0.27751	0.00324			-0.40978	-3.14327e-05					0.45929	-9.01148e-05
0.23196	0.09043	0.23078	0.09846	0.23063	0.10536				0.39029	0.01412	0.32925	0.00695	0.27853	0.00324			-0.40843	0.000119546					0.45774	-8.4224e-05
0.23301	0.09102	0.23202	0.09906	0.23202	0.10595				0.3915	0.01411	0.33086	0.00701	0.28014	0.00322			-0.40682	0.000101103					0.4568	-3.98038e-05
0.23434	0.09163	0.23374	0.09966	0.2334	0.10655				0.39339	0.0141	0.33264	0.00699	0.28169	0.00324			-0.40478	0.000103455					0.45562	-2.46414e-05
0.23614	0.09224	0.2353	0.10028	0.23507	0.10714				0.39399	0.01405	0.33377	0.007	0.28311	0.00325			-0.40424	0.000133874					0.45336	1.52537e-05
0.23781	0.09283	0.23691	0.10088	0.23614	0.10776				0.39585	0.01412	0.33479	0.00701	0.28452	0.00324			-0.40224	0.000181937					0.45208	0.000106866
0.23968	0.09342	0.23843	0.10148	0.23832	0.10841				0.39792	0.01401	0.33648	0.00701	0.28596	0.00325			-0.40148	0.000133221					0.45036	9.13202e-05
0.24098	0.09402	0.23897	0.10209	0.23937	0.10901				0.39879	0.01404	0.33826	0.007	0.28811	0.00326			-0.39913	-5.32738e-06					0.44971	5.95173e-05
0.24259	0.0946	0.2414	0.10267	0.24117	0.1096				0.40091	0.01394	0.34019	0.007	0.28918	0.00324			-0.39752	0.000110817					0.44751	2.69535e-05
0.24375	0.0952	0.2429	0.10326	0.24168	0.11022				0.40181	0.014	0.34183	0.00699	0.29031	0.00325			-0.39653	8.27934e-05					0.44666	-2.34752e-05
0.24544	0.09579	0.24445	0.10386	0.24301	0.11084				0.40317	0.014	0.34242	0.00697	0.29147	0.00324			-0.39517	0.000120051					0.44462	-7.80525e-05
0.24626	0.09639	0.24601	0.10447	0.24527	0.11144				0.40518	0.01391	0.34417	0.00695	0.29382	0.00323			-0.39322	0.000117601					0.44293	-0.000122371
0.24824	0.09697	0.24725	0.10505	0.24581	0.11205				0.406	0.01398	0.34527	0.00698	0.29475	0.00322			-0.39235	0.000122011					0.44225	-0.000151471
0.24974	0.09755	0.24872	0.10566	0.24852	0.11268				0.40758	0.01403	0.34731	0.00696	0.2965	0.00323			-0.39006	0.00012622					0.44101	-8.86857e-05
0.25132	0.09815	0.24974	0.10628	0.25036	0.11328				0.40947	0.01397	0.34815	0.00694	0.298	0.00322			-0.38964	0.000156403					0.43875	-0.000240184
0.2516	0.09874	0.2518	0.10686	0.25061	0.11387				0.41091	0.01397	0.35078	0.00693	0.29967	0.00322			-0.38746	0.000252533					0.43722	-0.000172305
0.25344	0.09932	0.25293	0.10744	0.25299	0.11449				0.41193	0.01394	0.35183	0.00694	0.30108	0.00319			-0.38622	0.000181093					0.43623	-9.58718e-05
0.25598	0.09991	0.25448	0.10798	0.25414	0.11505				0.41303	0.01403	0.35321	0.00696	0.303	0.0032			-0.38472	0.000204738					0.43406	-9.60573e-05
0.25671	0.1005	0.25581	0.10859	0.25592	0.11563				0.41569	0.01396	0.3548	0.00694	0.30436	0.00318			-0.38302	0.000117385					0.43318	-7.46919e-05
0.25824	0.10106	0.25722	0.10918	0.25711	0.11623				0.41688	0.01401	0.35522	0.00692	0.30566	0.00319			-0.38187	0.000157066					0.4312	-0.000197973
0.2596	0.10167	0.25937	0.10977	0.25835	0.11681				0.4177	0.01386	0.35742	0.00691	0.30681	0.00321			-0.38037	0.00011037					0.4299	-0.000157836
0.26169	0.10224	0.26039	0.11035	0.25965	0.11741				0.4197	0.01391	0.3594	0.00693	0.30794	0.00321			-0.37794	-7.48523e-05					0.4277	-0.000161648
0.26304	0.10286	0.26149	0.11094	0.26149	0.118				0.42078	0.01396	0.3605	0.00689	0.30984	0.00321			-0.37746	6.12494e-05					0.42682	-6.55058e-05
0.26401	0.10343	0.26355	0.11156	0.26352	0.11858				0.42227	0.01396	0.36259	0.00688	0.31184	0.00322			-0.37525	3.81774e-05					0.42552	-0.000113127
0.26598	0.10401	0.26511	0.11214	0.26398	0.11915				0.42369	0.01401	0.36367	0.00689	0.313	0.00321			-0.37409	0.000117768					0.42391	-0.000111806
0.26723	0.1046	0.26624	0.11273	0.26559	0.11975				0.42518	0.01396	0.3642	0.00692	0.31467	0.00322			-0.37288	3.79769e-05					0.42239	-9.0649e-05
0.26887	0.10516	0.26731	0.11332	0.26709	0.12032				0.4266	0.014	0.36601	0.00693	0.31566	0.00322			-0.37116	1.95593e-05					0.4212	-8.93799e-05
0.2696	0.10575	0.26915	0.1139	0.26912	0.12088				0.42809	0.014	0.36689	0.00694	0.31713	0.00322			-0.36963	4.20022e-05					0.41981	-6.06045e-05
0.27186	0.10635	0.27113	0.11448	0.27036	0.12148				0.42982	0.01395	0.36878	0.00694	0.31922	0.00321			-0.36839	-5.01896e-06					0.41741	-5.53091e-05
0.27316	0.10693	0.27178	0.11504	0.27195	0.12207				0.43123	0.01394	0.37014	0.00696	0.32001	0.00323			-0.36754	8.30008e-05					0.41713	-1.03055e-05
0.27443	0.1075	0.27305	0.11565	0.27234	0.12265				0.43304	0.01395	0.37251	0.00693	0.32142	0.00321			-0.36533	5.90168e-05					0.41543	-2.31903e-05
0.27652	0.1081	0.27463	0.11622	0.27446	0.12324				0.43451	0.01395	0.37393	0.00695	0.32306	0.00324			-0.36324	0.000177313					0.41365	-6.61262e-07
0.27788	0.1087	0.27706	0.11678	0.27604	0.1238				0.4362	0.0138	0.37582	0.00689	0.32481	0.00325			-0.36248	4.15562e-05					0.4119	-7.80345e-05
0.27864	0.10925	0.27822	0.11737	0.27751	0.12435				0.43796	0.01374	0.37684	0.00688	0.326	0.00327			-0.36118	3.733e-05					0.41055	-9.9811e-05
0.28048	0.10985	0.27893	0.11792	0.27853	0.12493				0.43832	0.01365	0.37836	0.00692	0.32761	0.00325			-0.35906	3.95937e-05					0.40956	-8.70505e-05
0.28209	0.11044	0.28102	0.11853	0.28014	0.12548				0.4403	0.01375	0.37949	0.00687	0.32936	0.00324			-0.35853	5.98716e-05					0.40749	-3.15872e-05
0.28362	0.11103	0.2824	0.11911	0.28169	0.12606				0.44217	0.01378	0.3804	0.00687	0.33041	0.00322			-0.35663	0.000140336					0.40597	-2.3143e-05
0.28472	0.11159	0.28353	0.11971	0.28311	0.12664				0.44358	0.01377	0.38277	0.00686	0.33188	0.00322			-0.3548	0.000122486					0.40481	-5.55821e-05
0.28624	0.11217	0.28576	0.12027	0.28452	0.12723				0.44429	0.01377	0.38396	0.00691	0.33329	0.0032			-0.35338	0.000145488					0.40317	5.56985e-06
0.28817	0.11274	0.28681	0.12084	0.28596	0.12781				0.44592	0.01381	0.38557	0.00691	0.33507	0.00319			-0.3522	0.000157376					0.40213	-7.21425e-06
0.28992	0.11333	0.28867	0.12142	0.28811	0.12838				0.4477	0.01381	0.38732	0.00695	0.33586	0.00315			-0.35025	0.000151788					0.4004	-0.000117545
0.29096	0.1139	0.28958	0.122	0.28918	0.12895				0.44931	0.01375	0.38803	0.00692	0.33781	0.00312			-0.34934	0.000125003					0.39868	-3.83054e-05
0.29215	0.11447	0.29099	0.12258	0.29031	0.12953				0.45028	0.01383	0.38989	0.00691	0.3392	0.0031			-0.34762	0.000175462					0.39727	5.84554e-05
0.29336	0.11505	0.29288	0.12315	0.29147	0.13009				0.45231	0.01375	0.3913	0.00691	0.34067	0.0031			-0.34589	0.000128936					0.39602	4.37282e-05
0.29599	0.11562	0.29464	0.12372	0.29382	0.13064				0.45361	0.01376	0.39283	0.00687	0.3425	0.00309			-0.34524	0.000178909					0.39385	-6.03077e-05
0.29695	0.11621	0.29579	0.12428	0.29475	0.13123				0.45525	0.01372	0.39444	0.00687	0.34386	0.0031			-0.34281	0.000129991					0.39246	4.48536e-05
0.29842	0.11678	0.29729	0.12485	0.2965	0.13181				0.45689	0.01374	0.39614	0.00684	0.34485	0.0031			-0.3412	-8.50866e-06					0.39173	9.91415e-07
0.29995	0.11737	0.29899	0.12543	0.298	0.13238				0.45757	0.01377	0.39724	0.00687	0.3466	0.00308			-0.34033	-9.32531e-06					0.39	-1.03701e-05
0.30145	0.11794	0.29964	0.12599	0.29967	0.13295				0.45901	0.01374	0.39857	0.0069	0.34872	0.00308			-0.33841	3.28869e-05					0.38825	-8.95672e-05
0.30277	0.11852	0.30167	0.12657	0.30108	0.13352				0.46082	0.01381	0.39998	0.00689	0.35022	0.00309			-0.33728	6.66726e-05					0.38647	-8.84949e-05
0.30399	0.11907	0.30317	0.12716	0.303	0.13407				0.46228	0.01379	0.4015	0.00691	0.35042	0.00308			-0.3355	9.66287e-05					0.38596	-0.000124696
0.30501	0.11966	0.30444	0.12769	0.30436	0.13465				0.46406	0.01382	0.4032	0.00694	0.35177	0.0031			-0.3338	0.000189577					0.38345	-3.64386e-05
0.30673	0.1202	0.30554	0.12825	0.30566	0.13521				0.46494	0.01377	0.40495	0.00691	0.35465	0.00311			-0.33304	0.000263345					0.38291	-6.41963e-05
0.3093	0.12077	0.30735	0.12883	0.30681	0.13576				0.46731	0.01379	0.40679	0.0069	0.35547	0.00308			-0.3308	0.000182388					0.38113	-0.00011226
0.30995	0.12132	0.30859	0.12938	0.30794	0.13633				0.46805	0.01371	0.40747	0.00693	0.35694	0.00307			-0.329	0.000198123					0.37944	-6.46367e-05
0.31167	0.12191	0.31018	0.12998	0.30984	0.13688				0.4696	0.01364	0.40905	0.00691	0.35816	0.00305			-0.32857	0.000159256					0.37822	7.52627e-05
0.31314	0.12249	0.31128	0.13053	0.31184	0.13748				0.47226	0.01372	0.4108	0.00689	0.35982	0.00303			-0.32781	0.000214893					0.37695	9.39474e-06
0.31492	0.12303	0.31317	0.13108	0.313	0.13805				0.47249	0.01359	0.41142	0.00688	0.36124	0.00302			-0.32544	0.000132728					0.37466	-4.70181e-05
0.31637	0.12363	0.31566	0.13165	0.31467	0.13865				0.47452	0.01364	0.41365	0.00682	0.36257	0.00304			-0.32448	0.000133504					0.37395	-5.24694e-05
0.31803	0.12422	0.31605	0.13221	0.31566	0.13919				0.47554	0.01365	0.41529	0.0068	0.36415	0.00302			-0.32267	2.70972e-05					0.37296	6.52597e-05
0.3184	0.12477	0.31767	0.13277	0.31713	0.13974				0.47695	0.01373	0.41654	0.00684	0.36593	0.00303			-0.32145	4.05359e-05					0.37062	-5.97036e-05
0.32083	0.12534	0.31956	0.13338	0.31922	0.14031				0.47845	0.01374	0.41815	0.00684	0.36709	0.00303			-0.31897	-4.58355e-05					0.36963	-6.82473e-05
0.32182	0.12592	0.321	0.13392	0.32001	0.14087				0.48034	0.01377	0.41925	0.00682	0.36827	0.00304			-0.31769	-3.14424e-05					0.36779	-0.000115571
0.3236	0.1265	0.32258	0.13448	0.32142	0.14145				0.48139	0.01386	0.42055	0.00685	0.36997	0.00305			-0.31589	-7.41228e-05					0.36695	-0.000103874
0.32493	0.12708	0.32374	0.13504	0.32306	0.14204				0.48351	0.01385	0.42267	0.0068	0.37135	0.00304			-0.31507	1.40098e-05					0.36485	-0.000133077
0.32651	0.12763	0.32614	0.13562	0.32481	0.14259				0.48531	0.0139	0.42431	0.00683	0.37285	0.00307			-0.3136	7.14382e-05					0.36322	-2.488e-05
0.32781	0.12819	0.32679	0.13615	0.326	0.14318				0.48563	0.01392	0.4253	0.0068	0.3748	0.00307			-0.31213	-5.1477e-05					0.36223	3.75011e-06
0.32959	0.12877	0.32798	0.13674	0.32761	0.14377				0.4876	0.01383	0.42725	0.00682	0.37613	0.00307			-0.31032	8.4577e-05					0.36039	2.13328e-05
0.33083	0.12933	0.32925	0.13727	0.32936	0.14435				0.48916	0.01387	0.42869	0.00683	0.3778	0.00307			-0.30908	0.000236191					0.35841	7.73056e-05
0.33205	0.12989	0.33086	0.13782	0.33041	0.1449				0.49102	0.01382	0.43013	0.00687	0.37895	0.00306			-0.30772	0.000226322					0.35776	0.000100978
0.33403	0.13046	0.33264	0.13836	0.33188	0.14548				0.49235	0.01379	0.43146	0.0068	0.37986	0.00305			-0.30597	0.000232306					0.35618	1.25745e-05
0.33468	0.13102	0.33377	0.13895	0.33329	0.14604				0.49283	0.01375	0.4323	0.0068	0.38237	0.00304			-0.30475	0.000169412					0.35448	1.68714e-05
0.33691	0.13158	0.33479	0.1395	0.33507	0.14658				0.49512	0.0138	0.43366	0.00683	0.38348	0.00306			-0.3039	0.000256252					0.35338	5.10877e-05
0.3381	0.13214	0.33648	0.14005	0.33586	0.14714				0.49619	0.01383	0.43575	0.00683	0.38497	0.00306			-0.30153	0.000257553					0.35169	2.41115e-05
0.34004	0.13272	0.33826	0.14061	0.33781	0.14772				0.49749	0.01387	0.43733	0.00683	0.38653	0.00307			-0.30043	0.000288662					0.34951	-0.000150857
0.34115	0.13328	0.34019	0.14118	0.3392	0.14827				0.49916	0.01376	0.4392	0.00679	0.38754	0.00307			-0.29865	0.000261436					0.34793	-6.86799e-05
0.34231	0.13384	0.34183	0.14173	0.34067	0.14884				0.50153	0.01377	0.44053	0.00678	0.38896	0.00306			-0.29704	0.000272598					0.34646	-0.000125603
0.34366	0.1344	0.34242	0.14229	0.3425	0.14936				0.50232	0.01376	0.44129	0.00679	0.39074	0.00304			-0.29554	0.000185992					0.34572	-0.000110749
0.34589	0.13494	0.34417	0.14283	0.34386	0.1499				0.50331	0.01373	0.44318	0.00673	0.3917	0.00305			-0.29458	0.000303171					0.34417	-0.000102251
0.34756	0.13549	0.34527	0.14337	0.34485	0.15043				0.50524	0.01378	0.44349	0.00674	0.39303	0.00304			-0.29288	0.000278322					0.34287	-1.1617e-05
0.34813	0.13607	0.34731	0.14394	0.3466	0.15096				0.50628	0.01377	0.44558	0.00672	0.39546	0.00306			-0.2911	0.000352103					0.3412	-1.046e-05
0.34993	0.13663	0.34815	0.14447	0.34872	0.15154				0.50803	0.01366	0.44655	0.00669	0.39698	0.00305			-0.29	0.000468074					0.33999	-4.30738e-05
0.35177	0.13722	0.35078	0.14505	0.35022	0.1521				0.50897	0.01365	0.44813	0.00667	0.39803	0.00304			-0.28879	0.00036232					0.3388	3.7307e-05
0.35307	0.13776	0.35183	0.1456	0.35042	0.15266				0.5112	0.0136	0.45056	0.00668	0.39927	0.00305			-0.28692	0.000296295					0.33699	5.36808e-05
0.35409	0.13833	0.35321	0.14616	0.35177	0.15319				0.51216	0.01363	0.4522	0.00668	0.40088	0.00305			-0.28511	0.000295884					0.3355	-1.49731e-06
0.35621	0.13889	0.3548	0.1467	0.35465	0.15373				0.51428	0.01372	0.45319	0.0067	0.40286	0.00303			-0.28415	0.000234221					0.334	9.84035e-06
0.35759	0.13945	0.35522	0.14725	0.35547	0.15427				0.51558	0.01371	0.45485	0.00676	0.40379	0.00304			-0.28265	0.000395494					0.33202	3.84558e-05
0.35878	0.14001	0.35742	0.14779	0.35694	0.15481				0.51702	0.01377	0.45641	0.00675	0.40526	0.00305			-0.28136	0.000350876					0.33069	-4.35009e-05
0.36093	0.14059	0.3594	0.14835	0.35816	0.15535				0.5184	0.01383	0.45793	0.00674	0.40667	0.00306			-0.27949	0.000453822					0.32888	-0.000115529
0.36206	0.14113	0.3605	0.1489	0.35982	0.15589				0.52035	0.01375	0.4592	0.00674	0.40846	0.00306			-0.27819	0.000413816					0.32792	-2.99597e-05
0.36313	0.14169	0.36259	0.14945	0.36124	0.15645				0.52114	0.01387	0.46084	0.00671	0.41015	0.00308			-0.277	0.000374263					0.32682	8.60165e-06
0.36466	0.14227	0.36367	0.14999	0.36257	0.15698				0.52287	0.01388	0.46178	0.00667	0.41148	0.00308			-0.27528	0.00044473					0.32484	-2.31299e-05
0.36652	0.14282	0.3642	0.15055	0.36415	0.15749				0.52459	0.0139	0.46325	0.00665	0.41292	0.00312			-0.27296	0.000526719					0.32337	4.5093e-05
0.36836	0.14338	0.36601	0.1511	0.36593	0.15804				0.5264	0.0139	0.46477	0.00663	0.41397	0.00311			-0.27214	0.000522749					0.3221	2.78245e-05
0.36935	0.14392	0.36689	0.15164	0.36709	0.15857				0.52733	0.01388	0.46652	0.00666	0.41538	0.00314			-0.27096	0.000574762					0.32066	2.2154e-05
0.37104	0.14446	0.36878	0.15219	0.36827	0.15909				0.52826	0.01381	0.46796	0.00661	0.41761	0.00311			-0.26915	0.000578106					0.31911	2.85067e-05
0.37274	0.14503	0.37014	0.15273	0.36997	0.15964				0.53038	0.01378	0.46938	0.00663	0.41738	0.00313			-0.26793	0.000536562					0.31721	4.39475e-05
0.37398	0.1456	0.37251	0.15331	0.37135	0.16019				0.53166	0.01379	0.47014	0.00666	0.42021	0.00312			-0.26658	0.000562525					0.31614	-4.42776e-05
0.37531	0.14615	0.37393	0.15387	0.37285	0.16072				0.53324	0.0138	0.47212	0.00671	0.42126	0.00311			-0.26511	0.000597424					0.31492	3.73545e-06
0.3765	0.14671	0.37582	0.15442	0.3748	0.16128				0.53507	0.01381	0.47347	0.0067	0.4227	0.00309			-0.26299	0.000623022					0.31295	-4.25078e-05
0.37884	0.14727	0.37684	0.15496	0.37613	0.16182				0.53623	0.01374	0.4752	0.00673	0.42473	0.00306			-0.26217	0.000617979					0.31176	-5.25091e-05
0.3802	0.14782	0.37836	0.15551	0.3778	0.16236				0.53832	0.01375	0.47712	0.00678	0.42606	0.00305			-0.26047	0.000595382					0.30989	-0.000156635
0.38051	0.14837	0.37949	0.15604	0.37895	0.1629				0.53957	0.01378	0.47822	0.00675	0.4275	0.00304			-0.25847	0.000659517					0.30871	-2.03548e-05
0.38257	0.14894	0.3804	0.15657	0.37986	0.16343				0.54078	0.01373	0.47963	0.00677	0.42951	0.00304			-0.25703	0.00054342					0.30713	-1.71502e-05
0.3835	0.14948	0.38277	0.15714	0.38237	0.16399				0.54169	0.01378	0.48153	0.00676	0.43064	0.00302			-0.25604	0.000598798					0.30574	9.57125e-06
0.38503	0.15002	0.38396	0.15767	0.38348	0.16451				0.54375	0.01373	0.48223	0.00678	0.43126	0.00301			-0.25403	0.000614709					0.30467	1.52842e-05
0.38732	0.15059	0.38557	0.15823	0.38497	0.16506				0.54539	0.01367	0.48396	0.00681	0.43343	0.00301			-0.25344	0.000647796					0.303	6.88337e-05
0.38842	0.15112	0.38732	0.1588	0.38653	0.16559				0.54587	0.01369	0.4852	0.0068	0.43462	0.00298			-0.25132	0.000615031					0.30128	5.14701e-05
0.39029	0.15171	0.38803	0.15933	0.38754	0.16614				0.54844	0.0137	0.48724	0.0068	0.43618	0.00298			-0.24996	0.000710085					0.29984	-1.28371e-05
0.3915	0.15226	0.38989	0.1599	0.38896	0.16669				0.54951	0.01372	0.48907	0.00675	0.43736	0.00296			-0.24821	0.00071167					0.29845	-1.78715e-05
0.39339	0.1528	0.3913	0.16045	0.39074	0.16722				0.55155	0.01377	0.49043	0.00675	0.4392	0.00296			-0.24747	0.000757872					0.29698	-2.50763e-05
0.39399	0.15338	0.39283	0.16099	0.3917	0.16778				0.55237	0.01377	0.49156	0.00673	0.44081	0.00297			-0.24533	0.000833887					0.29503	-5.45036e-05
0.39585	0.15391	0.39444	0.16152	0.39303	0.16831				0.55378	0.01388	0.49283	0.00673	0.44152	0.003			-0.24403	0.000900844					0.29359	-3.12137e-05
0.39792	0.15446	0.39614	0.16208	0.39546	0.16884				0.55491	0.01385	0.49461	0.00667	0.44397	0.00298			-0.24219	0.00103					0.29206	-0.000120274
0.39879	0.15502	0.39724	0.1626	0.39698	0.16937				0.55658	0.01381	0.49554	0.00664	0.4446	0.00295			-0.24092	0.000998502					0.29068	-9.90245e-05
0.40091	0.15556	0.39857	0.16317	0.39803	0.1699				0.55864	0.01388	0.49704	0.00666	0.44612	0.00296			-0.24002	0.00103					0.28972	-0.000123086
0.40181	0.15612	0.39998	0.16372	0.39927	0.17044				0.56014	0.01385	0.49857	0.00664	0.44785	0.00294			-0.23843	0.00101					0.28777	-3.23016e-05
0.40317	0.15666	0.4015	0.16426	0.40088	0.17102				0.56206	0.01382	0.50001	0.00667	0.44915	0.00294			-0.23674	0.000978419					0.28687	-0.000116443
0.40518	0.15725	0.4032	0.16482	0.40286	0.17153				0.56308	0.0138	0.50201	0.0067	0.45087	0.00295			-0.23484	0.00104					0.28506	-0.000102075
0.406	0.15776	0.40495	0.16538	0.40379	0.17211				0.56432	0.01376	0.50343	0.00671	0.45242	0.00294			-0.23377	0.00106					0.28415	-0.000120666
0.40758	0.15832	0.40679	0.16593	0.40526	0.1726				0.56588	0.01378	0.50524	0.0067	0.45381	0.00296			-0.23205	0.000999486					0.28223	-0.000141109
0.40947	0.15886	0.40747	0.16647	0.40667	0.17316				0.56774	0.01379	0.50676	0.00673	0.45516	0.00295			-0.23072	0.000975031					0.28099	-0.000178949
0.41091	0.15942	0.40905	0.16702	0.40846	0.1737				0.56887	0.01385	0.50815	0.0067	0.45655	0.00299			-0.22899	0.00101					0.27904	-0.00016675
0.41193	0.15997	0.4108	0.16755	0.41015	0.17422				0.57074	0.01384	0.50964	0.00672	0.45807	0.00299			-0.22795	0.000984086					0.27777	-0.000190562
0.41303	0.16052	0.41142	0.16811	0.41148	0.17477				0.57113	0.01378	0.51063	0.0067	0.45997	0.003			-0.22673	0.00109					0.27596	-0.000169649
0.41569	0.16108	0.41365	0.16865	0.41292	0.17532				0.57302	0.01381	0.51267	0.0067	0.46104	0.00301			-0.22456	0.00114					0.275	-0.000208539
0.41688	0.16163	0.41529	0.16921	0.41397	0.17589				0.57469	0.01385	0.51354	0.00671	0.46293	0.003			-0.22354	0.00115					0.27299	-0.000174317
0.4177	0.16216	0.41654	0.16976	0.41538	0.17645				0.57605	0.01374	0.51538	0.00665	0.46404	0.00297			-0.2217	0.00119					0.27226	-0.000139534
0.4197	0.16271	0.41815	0.1703	0.41761	0.17699				0.57718	0.01376	0.51688	0.00664	0.46565	0.00296			-0.21987	0.00121					0.27036	-6.13418e-05
0.42078	0.16327	0.41925	0.17081	0.41738	0.17756				0.57901	0.01375	0.51761	0.00666	0.46695	0.00296			-0.21857	0.00113					0.26875	-6.34635e-05
0.42227	0.16383	0.42055	0.17135	0.42021	0.1781				0.58161	0.01375	0.51956	0.00666	0.46842	0.00295			-0.21806	0.00124					0.26686	-1.06971e-05
0.42369	0.16434	0.42267	0.17189	0.42126	0.17864				0.58201	0.01371	0.52083	0.00663	0.46966	0.00294			-0.21605	0.00124					0.26579	6.75243e-06
0.42518	0.16489	0.42431	0.17246	0.4227	0.17918				0.58317	0.01362	0.52225	0.00664	0.47113	0.00297			-0.21456	0.00129					0.26369	-3.71294e-05
0.4266	0.16545	0.4253	0.17302	0.42473	0.17971				0.58512	0.01363	0.52369	0.00664	0.47282	0.00296			-0.21351	0.00132					0.2631	-7.58697e-05
0.42809	0.16603	0.42725	0.17354	0.42606	0.18027				0.58712	0.01367	0.52589	0.00663	0.47393	0.00299			-0.21153	0.00127					0.26155	-0.000124855
0.42982	0.16659	0.42869	0.17409	0.4275	0.18082				0.5884	0.0137	0.52682	0.00671	0.47602	0.00301			-0.21015	0.00139					0.26022	-7.83368e-05
0.43123	0.16712	0.43013	0.17464	0.42951	0.18136				0.58964	0.01372	0.52776	0.00668	0.47723	0.00302			-0.20885	0.00138					0.25909	-8.31139e-05
0.43304	0.16767	0.43146	0.17515	0.43064	0.1819				0.59122	0.01368	0.52942	0.00677	0.47848	0.00302			-0.20729	0.00142					0.25686	-0.000199486
0.43451	0.1682	0.4323	0.17572	0.43126	0.18241				0.59269	0.01367	0.53177	0.00674	0.47915	0.00299			-0.20619	0.00145					0.25575	-0.00015021
0.4362	0.16875	0.43366	0.17624	0.43343	0.18293				0.59422	0.01372	0.53256	0.00675	0.4815	0.00299			-0.20368	0.00149					0.25417	-0.00023147
0.43796	0.16929	0.43575	0.17678	0.43462	0.18347				0.59453	0.01374	0.53417	0.00674	0.48255	0.00299			-0.20238	0.00145					0.25256	-0.000244535
0.43832	0.16985	0.43733	0.17733	0.43618	0.18399				0.59733	0.01375	0.53499	0.00671	0.48441	0.00299			-0.2013	0.00155					0.25101	-0.000159256
0.4403	0.17038	0.4392	0.17789	0.43736	0.18454				0.59913	0.01375	0.53748	0.00674	0.48596	0.003			-0.19958	0.00163					0.24926	-0.000135811
0.44217	0.17092	0.44053	0.17841	0.4392	0.18503				0.59976	0.01378	0.53897	0.00674	0.48806	0.003			-0.19865	0.00163					0.24804	-0.00016049
0.44358	0.17145	0.44129	0.17898	0.44081	0.18558				0.60156	0.01381	0.53985	0.00669	0.4882	0.00299			-0.19718	0.00161					0.24728	-0.000196498
0.44429	0.172	0.44318	0.17952	0.44152	0.18611				0.60244	0.0137	0.54104	0.0067	0.4906	0.00298			-0.19562	0.00152					0.24538	-0.000175863
0.44592	0.17254	0.44349	0.18001	0.44397	0.18661				0.60447	0.01369	0.54335	0.0067	0.49215	0.00301			-0.19376	0.00163					0.24372	-0.000223546
0.4477	0.17308	0.44558	0.18054	0.4446	0.18716				0.60572	0.01375	0.54398	0.00667	0.49337	0.00301			-0.19254	0.00169					0.24281	-0.00021945
0.44931	0.17364	0.44655	0.18109	0.44612	0.18765				0.60713	0.01376	0.54545	0.00667	0.49495	0.00301			-0.19048	0.00172					0.24103	-0.000221306
0.45028	0.17417	0.44813	0.18162	0.44785	0.1882				0.60866	0.01378	0.54756	0.00671	0.4969	0.00304			-0.18927	0.00173					0.23934	-0.000178102
0.45231	0.17473	0.45056	0.18216	0.44915	0.18875				0.61004	0.01373	0.54881	0.00669	0.49795	0.00301			-0.18797	0.00173					0.23739	-0.000247175
0.45361	0.17526	0.4522	0.18269	0.45087	0.18925				0.61103	0.01375	0.55073	0.00669	0.49998	0.00303			-0.18647	0.00179					0.23623	-0.000269369
0.45525	0.17582	0.45319	0.18323	0.45242	0.18975				0.61301	0.01374	0.55223	0.00666	0.50021	0.00304			-0.18457	0.0019					0.2349	-0.000287113
0.45689	0.17633	0.45485	0.18376	0.45381	0.19026				0.61465	0.01374	0.55347	0.00669	0.50232	0.00305			-0.18268	0.00186					0.23329	-0.000341214
0.45757	0.17687	0.45641	0.18428	0.45516	0.19081				0.61583	0.01371	0.55466	0.0067	0.50408	0.00304			-0.18209	0.00188					0.23219	-0.000263507
0.45901	0.17743	0.45793	0.18482	0.45655	0.1913				0.61767	0.01375	0.55621	0.00669	0.50507	0.00306			-0.18003	0.00199					0.23004	-0.000243306
0.46082	0.17795	0.4592	0.18536	0.45807	0.19185				0.61951	0.01371	0.5576	0.0067	0.50645	0.00307			-0.17873	0.00196					0.22897	-0.000273812
0.46228	0.17851	0.46084	0.18591	0.45997	0.1924				0.62064	0.01371	0.55912	0.00667	0.50857	0.00306			-0.17754	0.00192					0.22767	-0.000302999
0.46406	0.17905	0.46178	0.18642	0.46104	0.1929				0.62222	0.01368	0.56085	0.00667	0.50984	0.00305			-0.17533	0.00189					0.22589	-0.000334252
0.46494	0.1796	0.46325	0.18698	0.46293	0.19347				0.6236	0.01367	0.56183	0.00674	0.5112	0.00305			-0.17443	0.00192					0.22445	-0.000319741
0.46731	0.18015	0.46477	0.1875	0.46404	0.19399				0.62521	0.01369	0.56299	0.00668	0.51202	0.00303			-0.17307	0.00204					0.2234	-0.000318509
0.46805	0.18068	0.46652	0.18802	0.46565	0.19453				0.62592	0.01378	0.56489	0.0067	0.51416	0.00302			-0.17172	0.00204					0.22114	-0.000251624
0.4696	0.18122	0.46796	0.18854	0.46695	0.19504				0.62838	0.0138	0.56641	0.00672	0.51541	0.00302			-0.17011	0.00209					0.21939	-0.000307193
0.47226	0.18175	0.46938	0.18905	0.46842	0.19552				0.62996	0.01385	0.5685	0.00672	0.51671	0.00302			-0.16946	0.0021					0.21851	-0.000315559
0.47249	0.18229	0.47014	0.18958	0.46966	0.19604				0.63084	0.01385	0.56938	0.00666	0.51829	0.00298			-0.16737	0.00225					0.21656	-0.000384954
0.47452	0.18281	0.47212	0.19013	0.47113	0.19657				0.63304	0.01385	0.57076	0.00666	0.5201	0.00299			-0.16511	0.00232					0.2158	-0.000392103
0.47554	0.18336	0.47347	0.19066	0.47282	0.19711				0.63369	0.01379	0.57215	0.0067	0.52185	0.00297			-0.16403	0.00242					0.21416	-0.000387556
0.47695	0.18391	0.4752	0.19121	0.47393	0.19765				0.6351	0.01367	0.57435	0.00672	0.52389	0.00297			-0.16239	0.0023					0.21252	-0.000371422
0.47845	0.18444	0.47712	0.19173	0.47602	0.19817				0.63674	0.01369	0.57548	0.00672	0.52445	0.00296			-0.16146	0.0024					0.21131	-0.00029327
0.48034	0.185	0.47822	0.19229	0.47723	0.19872				0.63835	0.0137	0.57684	0.0067	0.52578	0.00298			-0.16042	0.00241					0.20981	-0.000392821
0.48139	0.18551	0.47963	0.19282	0.47848	0.19923				0.63996	0.01364	0.57814	0.00676	0.52702	0.00296			-0.15798	0.00237					0.20862	-0.000300418
0.48351	0.18608	0.48153	0.19335	0.47915	0.19979				0.64152	0.01358	0.58043	0.00677	0.52826	0.00297			-0.15649	0.00244					0.20585	-0.000340021
0.48531	0.18662	0.48223	0.19388	0.4815	0.20031				0.64296	0.01359	0.58173	0.00683	0.52999	0.00297			-0.15536	0.00245					0.20557	-0.000345051
0.48563	0.18717	0.48396	0.19441	0.48255	0.20082				0.64401	0.01356	0.58249	0.00687	0.53188	0.00298			-0.15363	0.00242					0.2037	-0.00043
0.4876	0.18771	0.4852	0.19497	0.48441	0.20135				0.64601	0.01357	0.58433	0.00683	0.53344	0.00298			-0.15247	0.0025					0.20243	-0.000385877
0.48916	0.18827	0.48724	0.1955	0.48596	0.20186				0.64734	0.0136	0.58563	0.00691	0.53496	0.00298			-0.15095	0.0026					0.20094	-0.000386566
0.49102	0.18882	0.48907	0.19606	0.48806	0.20241				0.64909	0.01354	0.58712	0.00688	0.53601	0.00297			-0.14971	0.00269					0.19901	-0.000389301
0.49235	0.18935	0.49043	0.1966	0.4882	0.20294				0.64983	0.01363	0.58885	0.00686	0.53728	0.00295			-0.14708	0.00262					0.19743	-0.000423679
0.49283	0.18991	0.49156	0.19714	0.4906	0.20349				0.65169	0.01357	0.59043	0.00677	0.53906	0.00293			-0.14592	0.00272					0.19585	-0.000476778
0.49512	0.19043	0.49283	0.19767	0.49215	0.20402				0.6533	0.01358	0.59153	0.0068	0.54044	0.00292			-0.14476	0.00277					0.19475	-0.000360396
0.49619	0.19095	0.49461	0.19818	0.49337	0.20454				0.65415	0.01357	0.59303	0.00676	0.54191	0.00291			-0.14323	0.00272					0.19339	-0.000495222
0.49749	0.19152	0.49554	0.1987	0.49495	0.20508				0.6565	0.01359	0.59498	0.00672	0.54361	0.00294			-0.1425	0.0028					0.19167	-0.000462354
0.49916	0.19205	0.49704	0.19923	0.4969	0.20561				0.65754	0.01365	0.59622	0.00671	0.54454	0.00293			-0.14103	0.0029					0.19023	-0.000470588
0.50153	0.1926	0.49857	0.19977	0.49795	0.20611				0.65864	0.01358	0.5971	0.00672	0.5466	0.00293			-0.13914	0.0029					0.18893	-0.000498702
0.50232	0.19317	0.50001	0.20031	0.49998	0.20667				0.66068	0.0136	0.59922	0.00677	0.54824	0.00293			-0.13784	0.00296					0.1874	-0.000485159
0.50331	0.1937	0.50201	0.20085	0.50021	0.20722				0.66181	0.01369	0.60038	0.00677	0.54963	0.00296			-0.13628	0.00297					0.1861	-0.000598135
0.50524	0.19424	0.50343	0.20136	0.50232	0.20775				0.66336	0.01374	0.6017	0.00676	0.55079	0.00295			-0.13484	0.00303					0.1846	-0.000626235
0.50628	0.19477	0.50524	0.20191	0.50408	0.20832				0.66435	0.01379	0.60419	0.00676	0.55217	0.00298			-0.13329	0.00303					0.18328	-0.000674287
0.50803	0.19528	0.50676	0.20245	0.50507	0.20885				0.6661	0.01384	0.60442	0.00673	0.55375	0.00298			-0.13188	0.00312					0.18166	-0.000672868
0.50897	0.19584	0.50815	0.20298	0.50645	0.20936				0.66788	0.0138	0.60676	0.00679	0.55519	0.00298			-0.13055	0.00318					0.18005	-0.000695105
0.5112	0.19638	0.50964	0.2035	0.50857	0.20993				0.66944	0.01381	0.60801	0.00677	0.55584	0.00296			-0.12848	0.00321					0.17892	-0.000644095
0.51216	0.19693	0.51063	0.20404	0.50984	0.21045				0.67119	0.01391	0.60945	0.00673	0.55842	0.00296			-0.12741	0.00312					0.17678	-0.000709131
0.51428	0.19747	0.51267	0.20456	0.5112	0.21098				0.67206	0.01392	0.61046	0.00675	0.55974	0.00298			-0.12529	0.00321					0.1759	-0.000682147
0.51558	0.19801	0.51354	0.2051	0.51202	0.21153				0.67331	0.01391	0.6123	0.00673	0.56116	0.00297			-0.12396	0.00326					0.17437	-0.000666512
0.51702	0.19854	0.51538	0.20565	0.51416	0.2121				0.67565	0.0139	0.614	0.00674	0.56248	0.00297			-0.12275	0.00325					0.17231	-0.000825312
0.5184	0.19907	0.51688	0.20616	0.51541	0.2126				0.67644	0.0139	0.61493	0.00673	0.56421	0.003			-0.12136	0.00337					0.17115	-0.000749662
0.52035	0.19963	0.51761	0.20671	0.51671	0.21314				0.67848	0.01381	0.6164	0.00672	0.56565	0.00298			-0.12021	0.0034					0.17028	-0.000801479
0.52114	0.20018	0.51956	0.20722	0.51829	0.21368				0.67972	0.01371	0.61855	0.00673	0.56701	0.00299			-0.11803	0.00336					0.16861	-0.000828348
0.52287	0.20072	0.52083	0.20775	0.5201	0.21419				0.68091	0.01374	0.61905	0.00676	0.56839	0.00301			-0.11684	0.00346					0.1672	-0.000925055
0.52459	0.20126	0.52225	0.20827	0.52185	0.21471				0.68232	0.01374	0.62035	0.00671	0.56952	0.00304			-0.11523	0.00343					0.16446	-0.00089301
0.5264	0.20182	0.52369	0.20879	0.52389	0.21524				0.68458	0.01375	0.62211	0.00669	0.5709	0.00303			-0.11382	0.00342					0.16383	-0.000911563
0.52733	0.20237	0.52589	0.20933	0.52445	0.21576				0.68574	0.01378	0.6236	0.00671	0.57266	0.00305			-0.11272	0.00351					0.16194	-0.000866038
0.52826	0.20291	0.52682	0.20988	0.52578	0.2163				0.68676	0.01379	0.62516	0.00675	0.57438	0.00305			-0.11099	0.00354					0.16109	-0.00091932
0.53038	0.20347	0.52776	0.2104	0.52702	0.2168				0.68882	0.01372	0.62694	0.00673	0.5763	0.00305			-0.10958	0.00364					0.15948	-0.000906315
0.53166	0.20398	0.52942	0.21092	0.52826	0.21735				0.69018	0.01374	0.62869	0.00672	0.57701	0.00303			-0.10831	0.00373					0.15796	-0.000873407
0.53324	0.20452	0.53177	0.21148	0.52999	0.21787				0.69216	0.01378	0.62948	0.00676	0.57887	0.00305			-0.10661	0.00368					0.15652	-0.000957759
0.53507	0.20507	0.53256	0.21201	0.53188	0.21841				0.69252	0.01375	0.63078	0.00681	0.57986	0.00305			-0.10514	0.00377					0.15516	-0.000951078
0.53623	0.20561	0.53417	0.21253	0.53344	0.21892				0.69436	0.01378	0.63287	0.00678	0.5817	0.003			-0.103	0.00386					0.15355	-0.000948748
0.53832	0.20615	0.53499	0.21309	0.53496	0.21944				0.69577	0.01381	0.63383	0.00682	0.5828	0.00302			-0.10204	0.0039					0.15273	-0.00105
0.53957	0.20671	0.53748	0.21361	0.53601	0.21996				0.6975	0.01379	0.63527	0.00681	0.58475	0.00302			-0.10068	0.00386					0.15036	-0.00111
0.54078	0.20725	0.53897	0.21416	0.53728	0.22051				0.69905	0.01383	0.6379	0.0068	0.58568	0.003			-0.09887	0.00391					0.14849	-0.00116
0.54169	0.20779	0.53985	0.21467	0.53906	0.22101				0.70066	0.01381	0.6383	0.00681	0.58794	0.00301			-0.0978	0.00392					0.14781	-0.00126
0.54375	0.20833	0.54104	0.21522	0.54044	0.22156				0.70173	0.01389	0.63988	0.00682	0.58936	0.00301			-0.09641	0.00398					0.14499	-0.00129
0.54539	0.20885	0.54335	0.21574	0.54191	0.22205				0.70306	0.01384	0.64129	0.00676	0.5906	0.00303			-0.09441	0.00406					0.14428	-0.0012
0.54587	0.2094	0.54398	0.21628	0.54361	0.22256				0.70459	0.01396	0.64321	0.00679	0.5919	0.00303			-0.09336	0.00403					0.14309	-0.0013
0.54844	0.20994	0.54545	0.21682	0.54454	0.22306				0.70637	0.01394	0.64502	0.00677	0.5936	0.00302			-0.09093	0.00421					0.14103	-0.00127
0.54951	0.21047	0.54756	0.21733	0.5466	0.22357				0.70767	0.01386	0.64576	0.00675	0.59453	0.00301			-0.09045	0.00419					0.13953	-0.00131
0.55155	0.21102	0.54881	0.21786	0.54824	0.22412				0.7099	0.01385	0.64737	0.00666	0.59642	0.00301			-0.08892	0.00427					0.13877	-0.00128
0.55237	0.21156	0.55073	0.21842	0.54963	0.22463				0.71106	0.01385	0.64901	0.00672	0.59797	0.00301			-0.0872	0.00428					0.13761	-0.00125
0.55378	0.2121	0.55223	0.21893	0.55079	0.22516				0.71185	0.01381	0.65005	0.00674	0.59987	0.00303			-0.08573	0.00432					0.13555	-0.0013
0.55491	0.21266	0.55347	0.21946	0.55217	0.22571				0.71343	0.01377	0.65166	0.00672	0.6012	0.00303			-0.08452	0.00438					0.13445	-0.00126
0.55658	0.2132	0.55466	0.22001	0.55375	0.22622				0.71496	0.01378	0.65373	0.00675	0.60173	0.00299			-0.08299	0.00442					0.13219	-0.00128
0.55864	0.21375	0.55621	0.22053	0.55519	0.22674				0.71671	0.01382	0.65508	0.00676	0.60351	0.003			-0.08158	0.00446					0.13103	-0.00141
0.56014	0.21429	0.5576	0.22106	0.55584	0.22728				0.7177	0.01378	0.65661	0.00675	0.60549	0.00302			-0.08008	0.00445					0.12964	-0.00144
0.56206	0.21483	0.55912	0.22158	0.55842	0.22779				0.7194	0.01387	0.65813	0.00672	0.60631	0.00301			-0.07824	0.00453					0.12851	-0.00144
0.56308	0.21539	0.56085	0.22213	0.55974	0.22831				0.72154	0.01397	0.6596	0.00676	0.60818	0.00302			-0.07675	0.00454					0.12648	-0.00149
0.56432	0.21591	0.56183	0.22267	0.56116	0.22885				0.72248	0.01399	0.66073	0.00677	0.60928	0.00301			-0.07519	0.00461					0.1256	-0.00154
0.56588	0.21647	0.56299	0.2232	0.56248	0.22937				0.72383	0.01403	0.66186	0.00673	0.61145	0.00302			-0.07409	0.00468					0.12343	-0.0015
0.56774	0.21702	0.56489	0.22372	0.56421	0.22989				0.72519	0.01408	0.66412	0.00672	0.6127	0.00303			-0.07256	0.00477					0.12193	-0.0016
0.56887	0.21754	0.56641	0.22425	0.56565	0.23042				0.72697	0.01405	0.665	0.00672	0.61388	0.00301			-0.07073	0.00481					0.12136	-0.00155
0.57074	0.21809	0.5685	0.22479	0.56701	0.23097				0.72832	0.01406	0.66636	0.00672	0.61586	0.003			-0.06931	0.00485					0.11987	-0.00157
0.57113	0.21863	0.56938	0.22533	0.56839	0.2315				0.73053	0.01408	0.66856	0.00669	0.61688	0.00299			-0.06753	0.0048					0.11769	-0.00164
0.57302	0.21918	0.57076	0.22587	0.56952	0.23201				0.73157	0.01433	0.66986	0.00674	0.61855	0.00299			-0.06643	0.00491					0.11707	-0.00167
0.57469	0.21974	0.57215	0.22637	0.5709	0.23256				0.73344	0.01472	0.67141	0.00672	0.62061	0.00299			-0.0651	0.00483					0.11546	-0.00169
0.57605	0.22026	0.57435	0.22693	0.57266	0.23309				0.73406	0.01479	0.67303	0.00673	0.62163	0.00298			-0.0638	0.00483					0.11331	-0.00178
0.57718	0.22082	0.57548	0.22744	0.57438	0.23362				0.73567	0.01428	0.67365	0.00677	0.62213	0.00293			-0.06152	0.0049					0.11133	-0.00181
0.57901	0.22134	0.57684	0.22799	0.5763	0.23418				0.73756	0.01336	0.67531	0.00673	0.62456	0.00295			-0.06089	0.0049					0.11097	-0.00184
0.58161	0.22188	0.57814	0.2285	0.57701	0.23473				0.73909	0.01187	0.67772	0.00673	0.62541	0.00295			-0.05928	0.00491					0.10885	-0.00187
0.58201	0.22244	0.58043	0.22908	0.57887	0.23528				0.74022	0.00992	0.67828	0.0068	0.62683	0.00292			-0.05818	0.00492					0.10746	-0.00195
0.58317	0.22297	0.58173	0.22962	0.57986	0.23579				0.73858	0.00758	0.67961	0.00682	0.62909	0.00295			-0.05617	0.00495					0.10616	-0.00197
0.58512	0.2235	0.58249	0.23014	0.5817	0.23633				0.73776	0.00491	0.68164	0.0068	0.62999	0.00292			-0.05499	0.00499					0.10475	-0.00201
0.58712	0.22404	0.58433	0.23069	0.5828	0.23686				0.73564	0.00224	0.68286	0.00679	0.63169	0.00296			-0.05295	0.005					0.10336	-0.00194
0.5884	0.22458	0.58563	0.23123	0.58475	0.23739				0.73434	-0.000588719	0.68413	0.0068	0.6329	0.00297			-0.05134	0.00528					0.10147	-0.00198
0.58964	0.22514	0.58712	0.23181	0.58568	0.23791				0.73375	-0.00314	0.68619	0.00683	0.63457	0.00297			-0.05092	0.00514					0.0993	-0.00195
0.59122	0.22564	0.58885	0.23233	0.58794	0.23847				0.73126	-0.00538	0.68713	0.0068	0.63621	0.00296			-0.04922	0.0052					0.09898	-0.00202
0.59269	0.22619	0.59043	0.23289	0.58936	0.23898				0.73005	-0.00706	0.68882	0.00678	0.63708	0.00295			-0.04784	0.00522					0.09751	-0.00201
0.59422	0.22675	0.59153	0.23342	0.5906	0.2395				0.72832	-0.00805	0.69004	0.00679	0.63858	0.00296			-0.04586	0.00528					0.09596	-0.00201
0.59453	0.22728	0.59303	0.23395	0.5919	0.24008				0.72719	-0.00861	0.69249	0.00676	0.6405	0.00296			-0.04456	0.00523					0.09472	-0.00209
0.59733	0.22783	0.59498	0.23451	0.5936	0.24061				0.72595	-0.00915	0.69377	0.00676	0.64166	0.00298			-0.04323	0.00533					0.09271	-0.00216
0.59913	0.22835	0.59622	0.23502	0.59453	0.24113				0.72406	-0.0097	0.69456	0.00677	0.64341	0.00297			-0.04117	0.00546					0.0911	-0.00211
0.59976	0.2289	0.5971	0.23555	0.59642	0.24166				0.72194	-0.01001	0.6958	0.00676	0.64474	0.00296			-0.03993	0.00551					0.08983	-0.00218
0.60156	0.22944	0.59922	0.23607	0.59797	0.24218				0.72146	-0.0103	0.69738	0.00682	0.64576	0.00296			-0.0382	0.0055					0.08794	-0.00222
0.60244	0.22999	0.60038	0.23663	0.59987	0.24274				0.71903	-0.01058	0.6995	0.00687	0.64776	0.00295			-0.03719	0.00559					0.08678	-0.00229
0.60447	0.23053	0.6017	0.23716	0.6012	0.24326				0.71827	-0.01082	0.70083	0.00678	0.64943	0.00299			-0.0351	0.00554					0.08545	-0.0023
0.60572	0.23108	0.60419	0.23772	0.60173	0.24378				0.71637	-0.01091	0.70241	0.00678	0.65056	0.00298			-0.03425	0.00555					0.0835	-0.00237
0.60713	0.2316	0.60442	0.23826	0.60351	0.24432				0.71499	-0.01095	0.70419	0.00682	0.65248	0.00303			-0.03275	0.00558					0.08257	-0.00233
0.60866	0.23215	0.60676	0.2388	0.60549	0.24487				0.71363	-0.01116	0.7047	0.00679	0.65392	0.00302			-0.03091	0.00571					0.08155	-0.00241
0.61004	0.23268	0.60801	0.23933	0.60631	0.24542				0.71191	-0.01119	0.70674	0.0068	0.65539	0.00303			-0.02927	0.00557					0.07966	-0.00245
0.61103	0.23323	0.60945	0.23986	0.60818	0.24593				0.71052	-0.0113	0.70787	0.00677	0.65666	0.00302			-0.02834	0.00562					0.07774	-0.00246
0.61301	0.23378	0.61046	0.24036	0.60928	0.24645				0.70931	-0.01134	0.70917	0.00675	0.65734	0.00301			-0.02713	0.00565					0.07675	-0.00247
0.61465	0.23432	0.6123	0.24093	0.61145	0.24695				0.70758	-0.01149	0.71086	0.00677	0.66008	0.00305			-0.02478	0.00563					0.07516	-0.00262
0.61583	0.23486	0.614	0.24145	0.6127	0.24752				0.7064	-0.0115	0.71194	0.00676	0.66136	0.00307			-0.02368	0.00573					0.07341	-0.00255
0.61767	0.23539	0.61493	0.24201	0.61388	0.24807				0.70504	-0.01158	0.71369	0.0068	0.66206	0.00308			-0.02292	0.00587					0.07166	-0.00261
0.61951	0.23594	0.6164	0.24254	0.61586	0.24859				0.70343	-0.01167	0.71603	0.00681	0.66412	0.00307			-0.02054	0.00591					0.07016	-0.00257
0.62064	0.23647	0.61855	0.24307	0.61688	0.24914				0.7012	-0.01171	0.71725	0.00682	0.66458	0.00306			-0.01936	0.00595					0.06892	-0.00268
0.62222	0.23701	0.61905	0.24363	0.61855	0.24964				0.70075	-0.01179	0.71866	0.00681	0.66672	0.00306			-0.01783	0.00595					0.06708	-0.00261
0.6236	0.23754	0.62035	0.24413	0.62061	0.25019				0.69843	-0.01181	0.71965	0.00678	0.66887	0.00305			-0.01642	0.00603					0.06587	-0.00271
0.62521	0.23808	0.62211	0.24468	0.62163	0.25071				0.698	-0.01189	0.72078	0.00673	0.6704	0.00306			-0.01534	0.00588					0.06423	-0.00269
0.62592	0.23864	0.6236	0.24518	0.62213	0.25122				0.69637	-0.01186	0.72324	0.00674	0.67127	0.00302			-0.01322	0.00597					0.06248	-0.00263
0.62838	0.23917	0.62516	0.24573	0.62456	0.25173				0.69476	-0.01185	0.72431	0.00677	0.67271	0.00304			-0.01111	0.00601					0.06202	-0.00265
0.62996	0.23972	0.62694	0.24628	0.62541	0.25226				0.69309	-0.01189	0.72589	0.00675	0.67458	0.00305			-0.01048	0.00604					0.0599	-0.00277
0.63084	0.24026	0.62869	0.24682	0.62683	0.25278				0.69117	-0.01186	0.72731	0.0068	0.67596	0.00304			-0.00924	0.00606					0.059	-0.00277
0.63304	0.2408	0.62948	0.24734	0.62909	0.25332				0.69023	-0.01187	0.72827	0.00678	0.6769	0.00303			-0.00763	0.00608					0.0575	-0.00275
0.63369	0.24135	0.63078	0.24791	0.62999	0.25383				0.68874	-0.01199	0.73008	0.00677	0.67893	0.00304			-0.00622	0.00609					0.05623	-0.00285
0.6351	0.24191	0.63287	0.24844	0.63169	0.25433				0.68645	-0.01202	0.73166	0.00723	0.68088	0.00305			-0.005	0.0061					0.05391	-0.00284
0.63674	0.24244	0.63383	0.24898	0.6329	0.25487				0.68506	-0.01204	0.7333	0.00749	0.68145	0.00306			-0.00345	0.0061					0.0523	-0.00274
0.63835	0.24298	0.63527	0.24948	0.63457	0.25538				0.68407	-0.01199	0.73454	0.0075	0.68337	0.00304			-0.00175	0.00611					0.0514	-0.00288
0.63996	0.24349	0.6379	0.25005	0.63621	0.2559				0.68314	-0.01204	0.73598	0.00705	0.68441	0.00304			0.000226056	0.0061					0.05033	-0.00292
0.64152	0.24404	0.6383	0.25061	0.63708	0.25645				0.68094	-0.01208	0.73751	0.00626	0.686	0.00304			0.15948	0.00274					0.0488	-0.00301
0.64296	0.24456	0.63988	0.25114	0.63858	0.25696				0.67952	-0.01199	0.73875	0.00511	0.68755	0.00303			0.16112	0.00267					0.04677	-0.00301
0.64401	0.2451	0.64129	0.25168	0.6405	0.25752				0.67887	-0.01199	0.73977	0.00368	0.68893	0.00304			0.16253	0.00268					0.04484	-0.00306
0.64601	0.24566	0.64321	0.25223	0.64166	0.25801				0.67661	-0.01197	0.73833	0.00206	0.69001	0.003			0.16364	0.00281					0.04408	-0.00308
0.64734	0.24618	0.64502	0.25277	0.64341	0.25854				0.67543	-0.01193	0.73675	0.000413756	0.69238	0.00301			0.16477	0.00277					0.04253	-0.00316
0.64909	0.24671	0.64576	0.25328	0.64474	0.25905				0.67382	-0.01195	0.73626	-0.00124	0.69396	0.00301			0.16652	0.00278					0.04094	-0.00328
0.64983	0.24725	0.64737	0.25382	0.64576	0.25957				0.6719	-0.0119	0.73369	-0.00277	0.69416	0.00303			0.16742	0.00284					0.0399	-0.00336
0.65169	0.24779	0.64901	0.25436	0.64776	0.26012				0.67136	-0.01196	0.73347	-0.00407	0.69606	0.00303			0.17005	0.00284					0.03809	-0.00338
0.6533	0.24832	0.65005	0.25488	0.64943	0.26063				0.66938	-0.01196	0.73115	-0.00511	0.69716	0.00303			0.17146	0.00286					0.03668	-0.00343
0.65415	0.24884	0.65166	0.25543	0.65056	0.26118				0.66771	-0.01206	0.73044	-0.00568	0.69919	0.00305			0.17259	0.00287					0.03481	-0.0035
0.6565	0.24937	0.65373	0.25596	0.65248	0.26169				0.6667	-0.01204	0.7281	-0.00565	0.70075	0.00304			0.17409	0.00278					0.0336	-0.00347
0.65754	0.24992	0.65508	0.25649	0.65392	0.26221				0.66497	-0.0121	0.72686	-0.00565	0.70216	0.00306			0.1761	0.00274					0.03272	-0.00354
0.65864	0.25047	0.65661	0.25704	0.65539	0.26278				0.66234	-0.01207	0.72553	-0.00568	0.70357	0.00304			0.17683	0.00279					0.03063	-0.00355
0.66068	0.25099	0.65813	0.2576	0.65666	0.2633				0.66172	-0.01224	0.72315	-0.00572	0.70555	0.00304			0.17839	0.00269					0.02879	-0.0036
0.66181	0.25153	0.6596	0.25811	0.65734	0.26386				0.66034	-0.01215	0.722	-0.00573	0.70691	0.00307			0.18036	0.00275					0.02786	-0.00357
0.66336	0.25208	0.66073	0.25865	0.66008	0.26436				0.65853	-0.01207	0.72112	-0.0058	0.70778	0.00309			0.18172	0.0027					0.02605	-0.00355
0.66435	0.25261	0.66186	0.25919	0.66136	0.26492				0.65757	-0.01202	0.71931	-0.0058	0.70953	0.00306			0.18271	0.00264					0.0243	-0.00357
0.6661	0.25314	0.66412	0.25971	0.66206	0.26545				0.65638	-0.01197	0.71827	-0.00587	0.71089	0.00303			0.18407	0.00271					0.02354	-0.00358
0.66788	0.25369	0.665	0.26024	0.66412	0.26599				0.65483	-0.01201	0.71722	-0.00584	0.71225	0.00303			0.18689	0.00272					0.0215	-0.00363
0.66944	0.25426	0.66636	0.26079	0.66458	0.26653				0.65319	-0.01201	0.716	-0.00587	0.7134	0.003			0.18732	0.00265					0.02009	-0.00367
0.67119	0.25481	0.66856	0.26135	0.66672	0.26708				0.65149	-0.01196	0.71394	-0.00589	0.71538	0.003			0.18833	0.00265					0.01924	-0.00366
0.67206	0.25534	0.66986	0.26186	0.66887	0.26766				0.65	-0.01204	0.71301	-0.00592	0.71713	0.003			0.19006	0.00267					0.01758	-0.00374
0.67331	0.2559	0.67141	0.26238	0.6704	0.26819				0.64858	-0.01205	0.71066	-0.00592	0.7188	0.00298			0.19172	0.00257					0.01588	-0.00373
0.67565	0.25644	0.67303	0.26292	0.67127	0.26869				0.6472	-0.01202	0.70973	-0.00592	0.71917	0.00298			0.19285	0.00253					0.01441	-0.00369
0.67644	0.25697	0.67365	0.26347	0.67271	0.26923				0.6457	-0.01212	0.70806	-0.0059	0.72109	0.00297			0.19531	0.00241					0.01243	-0.00373
0.67848	0.25752	0.67531	0.264	0.67458	0.26977				0.6446	-0.01214	0.70659	-0.00592	0.72304	0.00297			0.19605	0.00242					0.01159	-0.00385
0.67972	0.25808	0.67772	0.26451	0.67596	0.27029				0.64296	-0.0122	0.70493	-0.00587	0.72394	0.00296			0.1978	0.00243					0.00995	-0.00382
0.68091	0.25862	0.67828	0.26509	0.6769	0.27084				0.64095	-0.01227	0.70397	-0.00589	0.72544	0.00298			0.19882	0.00244					0.00882	-0.00387
0.68232	0.25915	0.67961	0.26562	0.67893	0.27138				0.63963	-0.01215	0.70165	-0.00586	0.72683	0.00303			0.20142	0.00249					0.00726	-0.00397
0.68458	0.25969	0.68164	0.26616	0.68088	0.27192				0.63804	-0.01211	0.70049	-0.00587	0.72872	0.00303			0.20235	0.00246					0.0061	-0.00389
0.68574	0.26024	0.68286	0.26671	0.68145	0.27249				0.63649	-0.01208	0.69967	-0.00581	0.73002	0.00302			0.20308	0.00239					0.00418	-0.00391
0.68676	0.26076	0.68413	0.26723	0.68337	0.27303				0.63575	-0.0121	0.69792	-0.00584	0.73149	0.00331			0.20498	0.00253					0.00251	-0.00392
0.68882	0.2613	0.68619	0.26779	0.68441	0.27354				0.63383	-0.01219	0.69651	-0.00586	0.73344	0.00344			0.20619	0.00259					0.00133	-0.00401
0.69018	0.26186	0.68713	0.26834	0.686	0.27408				0.63293	-0.01221	0.69464	-0.00591	0.73437	0.00334			0.20871	0.00246					-0.000706425	-0.00403
0.69216	0.2624	0.68882	0.26884	0.68755	0.27461				0.63078	-0.01217	0.69306	-0.00597	0.73553	0.00301			0.20961	0.00261					-0.00172	-0.00393
0.69252	0.26296	0.69004	0.2694	0.68893	0.27512				0.62937	-0.0122	0.69224	-0.00602	0.73759	0.0025			0.21091	0.00259					-0.00305	-0.00403
0.69436	0.26349	0.69249	0.26995	0.69001	0.27569				0.62736	-0.01223	0.69015	-0.00597	0.73878	0.00185			0.21213	0.00244					-0.00413	-0.00401
0.69577	0.26403	0.69377	0.27049	0.69238	0.27622				0.62592	-0.01217	0.68899	-0.00604	0.74067	0.0011			0.21371	0.00246					-0.00599	-0.004
0.6975	0.26456	0.69456	0.27102	0.69396	0.27676				0.62476	-0.01222	0.68783	-0.00599	0.73943	0.000284741			0.21546	0.00237					-0.00808	-0.00408
0.69905	0.26511	0.6958	0.27155	0.69416	0.2773				0.62341	-0.01212	0.68563	-0.006	0.73737	-0.000544208			0.21704	0.00236					-0.00867	-0.00411
0.70066	0.26565	0.69738	0.2721	0.69606	0.27784				0.62208	-0.0122	0.68419	-0.00591	0.73576	-0.00131			0.21925	0.00235					-0.01006	-0.00414
0.70173	0.26619	0.6995	0.27262	0.69716	0.27836				0.6201	-0.01213	0.68263	-0.00596	0.73412	-0.00199			0.22004	0.00232					-0.01221	-0.00425
0.70306	0.26676	0.70083	0.27317	0.69919	0.27886				0.6188	-0.012	0.68147	-0.00593	0.73324	-0.00253			0.22168	0.00232					-0.01331	-0.00434
0.70459	0.2673	0.70241	0.27373	0.70075	0.27944				0.6175	-0.01197	0.67992	-0.00592	0.73166	-0.00286			0.22309	0.00232					-0.01452	-0.00427
0.70637	0.26783	0.70419	0.27427	0.70216	0.27995				0.61609	-0.01202	0.6793	-0.0059	0.73025	-0.00293			0.22453	0.00227					-0.01625	-0.00439
0.70767	0.26841	0.7047	0.27482	0.70357	0.28053				0.61513	-0.01203	0.67715	-0.00593	0.72858	-0.0027			0.22552	0.00229					-0.0176	-0.00448
0.7099	0.26894	0.70674	0.27536	0.70555	0.28106				0.61321	-0.01206	0.67596	-0.00596	0.72731	-0.00263			0.22702	0.0023					-0.01888	-0.00456
0.71106	0.26948	0.70787	0.27588	0.70691	0.2816				0.61185	-0.01205	0.67427	-0.00598	0.72584	-0.00262			0.22888	0.00226					-0.02085	-0.00462
0.71185	0.27002	0.70917	0.2764	0.70778	0.28215				0.60987	-0.01202	0.67257	-0.00601	0.72417	-0.00262			0.22976	0.00232					-0.02252	-0.00462
0.71343	0.27058	0.71086	0.27696	0.70953	0.28267				0.60843	-0.01199	0.67156	-0.00603	0.72281	-0.00263			0.23196	0.00226					-0.02371	-0.0047
0.71496	0.2711	0.71194	0.2775	0.71089	0.28321				0.6069	-0.01206	0.66989	-0.00596	0.72126	-0.00261			0.23301	0.00216					-0.02512	-0.00475
0.71671	0.27164	0.71369	0.27802	0.71225	0.28372				0.60589	-0.012	0.66862	-0.006	0.71993	-0.0026			0.23434	0.00216					-0.02715	-0.00477
0.7177	0.27221	0.71603	0.27858	0.7134	0.28429				0.60447	-0.012	0.66672	-0.00594	0.71798	-0.00264			0.23614	0.00208					-0.02857	-0.00478
0.7194	0.27275	0.71725	0.27911	0.71538	0.28485				0.60334	-0.01199	0.66548	-0.00596	0.71736	-0.00263			0.23781	0.00209					-0.0297	-0.0048
0.72154	0.27329	0.71866	0.27965	0.71713	0.28536				0.60083	-0.01199	0.66387	-0.00596	0.7153	-0.00263			0.23968	0.00209					-0.03108	-0.00485
0.72248	0.27384	0.71965	0.28023	0.7188	0.28585				0.59981	-0.01195	0.6626	-0.00598	0.71352	-0.00263			0.24098	0.00203					-0.03165	-0.00491
0.72383	0.27439	0.72078	0.28074	0.71917	0.2864				0.59766	-0.01195	0.66113	-0.006	0.71227	-0.00265			0.24259	0.00205					-0.03439	-0.00487
0.72519	0.27496	0.72324	0.28129	0.72109	0.28692				0.59693	-0.01201	0.65949	-0.00599	0.71055	-0.00264			0.24375	0.00202					-0.0356	-0.00494
0.72697	0.2755	0.72431	0.28181	0.72304	0.28745				0.59518	-0.0121	0.65785	-0.00602	0.7099	-0.00264			0.24544	0.00191					-0.03662	-0.00491
0.72832	0.27606	0.72589	0.28233	0.72394	0.28797				0.59393	-0.01206	0.65647	-0.00601	0.70821	-0.00264			0.24626	0.0019					-0.03826	-0.00498
0.73053	0.27663	0.72731	0.28287	0.72544	0.28851				0.59213	-0.01207	0.65466	-0.00603	0.70685	-0.00266			0.24824	0.00195					-0.03967	-0.00501
0.73157	0.27716	0.72827	0.28341	0.72683	0.28902				0.59153	-0.01207	0.65387	-0.006	0.70496	-0.00269			0.24974	0.00189					-0.04126	-0.00507
0.73344	0.27771	0.73008	0.28396	0.72872	0.28957				0.58975	-0.01207	0.65118	-0.00601	0.7036	-0.0027			0.25132	0.00187					-0.04315	-0.00504
0.73406	0.27825	0.73166	0.28452	0.73002	0.29011				0.58786	-0.01203	0.65019	-0.00596	0.70171	-0.0027			0.2516	0.0018					-0.04422	-0.0051
0.73567	0.27881	0.7333	0.28507	0.73149	0.29065				0.58681	-0.01206	0.64881	-0.00596	0.701	-0.00271			0.25344	0.0018					-0.04583	-0.00505
0.73756	0.27935	0.73454	0.28562	0.73344	0.29119				0.58546	-0.01195	0.6472	-0.00597	0.69962	-0.00272			0.25598	0.00182					-0.04713	-0.00512
0.73909	0.27988	0.73598	0.28616	0.73437	0.29172				0.58376	-0.01198	0.64579	-0.00598	0.69721	-0.00273			0.25671	0.0018					-0.04931	-0.0052
0.74022	0.28041	0.73751	0.28669	0.73553	0.29227				0.58195	-0.01207	0.6442	-0.00598	0.69679	-0.00269			0.25824	0.00188					-0.04993	-0.00522
0.73858	0.28078	0.73875	0.28723	0.73759	0.29279				0.58113	-0.01198	0.64288	-0.00599	0.69402	-0.0027			0.2596	0.00183					-0.05213	-0.00528
0.73776	0.28091	0.73977	0.2878	0.73878	0.29335				0.57935	-0.01208	0.6422	-0.00599	0.69292	-0.00268			0.26169	0.00174					-0.05321	-0.00529
0.73564	0.28091	0.73833	0.28793	0.74067	0.29388				0.57794	-0.01207	0.63996	-0.00606	0.69153	-0.0027			0.26304	0.00177					-0.05516	-0.00534
0.73434	0.28084	0.73675	0.28785	0.73943	0.29375				0.57647	-0.01212	0.63886	-0.00605	0.69009	-0.00268			0.26401	0.0018					-0.05589	-0.00545
0.73375	0.28069	0.73626	0.28761	0.73737	0.29342				0.57497	-0.01214	0.63703	-0.00605	0.6886	-0.00267			0.26598	0.00172					-0.05779	-0.00536
0.73126	0.28046	0.73369	0.28732	0.73576	0.29303				0.57331	-0.0121	0.63598	-0.00605	0.68746	-0.00269			0.26723	0.0017					-0.05959	-0.00552
0.73005	0.28019	0.73347	0.28694	0.73412	0.29262				0.57136	-0.01214	0.63429	-0.00605	0.68617	-0.00271			0.26887	0.0018					-0.0605	-0.00555
0.72832	0.27991	0.73115	0.28654	0.73324	0.2922				0.56994	-0.01215	0.63299	-0.00602	0.6847	-0.0027			0.2696	0.00165					-0.0616	-0.00557
0.72719	0.27957	0.73044	0.28613	0.73166	0.29172				0.56862	-0.01213	0.63149	-0.006	0.68246	-0.00269			0.27186	0.00168					-0.06349	-0.00554
0.72595	0.27918	0.7281	0.28572	0.73025	0.29124				0.56729	-0.01208	0.62954	-0.00599	0.68167	-0.00273			0.27316	0.00165					-0.06536	-0.00558
0.72406	0.27881	0.72686	0.28528	0.72858	0.29078				0.56582	-0.01208	0.62945	-0.00597	0.67981	-0.00278			0.27443	0.00178					-0.06618	-0.00547
0.72194	0.27842	0.72553	0.28483	0.72731	0.29033				0.56472	-0.012	0.62598	-0.00596	0.67837	-0.00277			0.27652	0.00178					-0.06751	-0.00561
0.72146	0.27803	0.72315	0.28437	0.72584	0.28986				0.56288	-0.012	0.62507	-0.00597	0.67743	-0.00274			0.27788	0.00176					-0.0696	-0.0056
0.71903	0.2776	0.722	0.2839	0.72417	0.28939				0.56144	-0.01204	0.62397	-0.00599	0.67574	-0.00275			0.27864	0.00175					-0.07112	-0.00564
0.71827	0.2772	0.72112	0.28345	0.72281	0.28896				0.55994	-0.01193	0.62242	-0.00601	0.67351	-0.00277			0.28048	0.00167					-0.07214	-0.00566
0.71637	0.27677	0.71931	0.283	0.72126	0.28849				0.55875	-0.01197	0.62069	-0.00599	0.67277	-0.00277			0.28209	0.00166					-0.07355	-0.00568
0.71499	0.27632	0.71827	0.28255	0.71993	0.28805				0.55743	-0.01201	0.61976	-0.00605	0.67079	-0.00275			0.28362	0.00165					-0.07587	-0.00569
0.71363	0.27589	0.71722	0.28207	0.71798	0.28758				0.55519	-0.0119	0.61795	-0.00602	0.67045	-0.00274			0.28472	0.00162					-0.07694	-0.00576
0.71191	0.27543	0.716	0.28161	0.71736	0.28708				0.55395	-0.01199	0.61603	-0.00604	0.66853	-0.00276			0.28624	0.00149					-0.07813	-0.00579
0.71052	0.27499	0.71394	0.28113	0.7153	0.28661				0.55296	-0.01199	0.61524	-0.00606	0.66661	-0.00276			0.28817	0.00148					-0.08005	-0.00592
0.70931	0.27454	0.71301	0.28066	0.71352	0.28614				0.55127	-0.01206	0.61383	-0.00601	0.66571	-0.00276			0.28992	0.0015					-0.0818	-0.00588
0.70758	0.27411	0.71066	0.28021	0.71227	0.2857				0.54963	-0.01203	0.61216	-0.00604	0.66429	-0.00272			0.29096	0.00142					-0.08305	-0.00588
0.7064	0.27366	0.70973	0.27971	0.71055	0.28524				0.54759	-0.01204	0.61097	-0.00601	0.66246	-0.00273			0.29215	0.00144					-0.08469	-0.0059
0.70504	0.2732	0.70806	0.27926	0.7099	0.28474				0.54601	-0.01208	0.60922	-0.00603	0.66082	-0.00276			0.29336	0.00152					-0.08604	-0.00586
0.70343	0.27275	0.70659	0.27877	0.70821	0.28432				0.54482	-0.01209	0.60795	-0.00598	0.65977	-0.00276			0.29599	0.00149					-0.08712	-0.00587
0.7012	0.27227	0.70493	0.2783	0.70685	0.28383				0.54361	-0.01199	0.60634	-0.00604	0.6583	-0.00274			0.29695	0.00151					-0.08909	-0.00587
0.70075	0.27181	0.70397	0.27785	0.70496	0.28337				0.54217	-0.012	0.60462	-0.00604	0.65582	-0.00274			0.29842	0.00147					-0.08997	-0.00596
0.69843	0.27133	0.70165	0.2774	0.7036	0.28287				0.54087	-0.01201	0.60337	-0.00602	0.65517	-0.00275			0.29995	0.00146					-0.09212	-0.00601
0.698	0.27087	0.70049	0.27691	0.70171	0.2824				0.53889	-0.01203	0.60185	-0.00601	0.65421	-0.00275			0.30145	0.00138					-0.09319	-0.00599
0.69637	0.2704	0.69967	0.27645	0.701	0.28192				0.53748	-0.01207	0.60089	-0.00597	0.65175	-0.00273			0.30277	0.00133					-0.09508	-0.00603
0.69476	0.26995	0.69792	0.27597	0.69962	0.28141				0.53606	-0.01213	0.59891	-0.006	0.65062	-0.00271			0.30399	0.00135					-0.09672	-0.00599
0.69309	0.26948	0.69651	0.27555	0.69721	0.28093				0.53493	-0.01198	0.59772	-0.00599	0.6496	-0.00273			0.30501	0.00121					-0.09746	-0.00614
0.69117	0.26902	0.69464	0.27503	0.69679	0.28048				0.53355	-0.01219	0.59651	-0.00599	0.64807	-0.00275			0.30673	0.00114					-0.09927	-0.00616
0.69023	0.26855	0.69306	0.27459	0.69402	0.28002				0.53183	-0.01213	0.59495	-0.00602	0.64661	-0.00271			0.3093	0.00122					-0.10071	-0.0062
0.68874	0.26806	0.69224	0.27411	0.69292	0.27953				0.53021	-0.01213	0.593	-0.00597	0.64434	-0.00267			0.30995	0.00125					-0.10195	-0.00608
0.68645	0.2676	0.69015	0.27365	0.69153	0.27904				0.52869	-0.0121	0.5919	-0.00605	0.64324	-0.00265			0.31167	0.00125					-0.10373	-0.00619
0.68506	0.26712	0.68899	0.27314	0.69009	0.27857				0.52793	-0.01213	0.59012	-0.00607	0.64191	-0.00266			0.31314	0.00125					-0.10512	-0.0061
0.68407	0.26665	0.68783	0.27265	0.6886	0.27812				0.52569	-0.01208	0.58851	-0.00607	0.64076	-0.00265			0.31492	0.00132					-0.10622	-0.00611
0.68314	0.26618	0.68563	0.27218	0.68746	0.27763				0.52468	-0.01198	0.58687	-0.00607	0.63951	-0.00266			0.31637	0.00135					-0.10834	-0.00614
0.68094	0.26571	0.68419	0.27169	0.68617	0.27713				0.52287	-0.01198	0.58534	-0.00609	0.63779	-0.00267			0.31803	0.00145					-0.10921	-0.00617
0.67952	0.26521	0.68263	0.27123	0.6847	0.27667				0.52216	-0.01205	0.58554	-0.0061	0.63615	-0.00267			0.3184	0.00138					-0.11139	-0.00628
0.67887	0.26476	0.68147	0.27079	0.68246	0.27619				0.51984	-0.01205	0.583	-0.00609	0.63502	-0.00269			0.32083	0.00139					-0.11249	-0.00627
0.67661	0.26429	0.67992	0.2703	0.68167	0.27573				0.51852	-0.01209	0.58128	-0.00606	0.63273	-0.0027			0.32182	0.00129					-0.1132	-0.00628
0.67543	0.26383	0.6793	0.26987	0.67981	0.27524				0.51665	-0.01204	0.58003	-0.00606	0.63194	-0.0027			0.3236	0.00128					-0.11515	-0.00633
0.67382	0.26332	0.67715	0.26937	0.67837	0.27475				0.516	-0.01205	0.57836	-0.00604	0.62991	-0.0027			0.32493	0.0013					-0.11622	-0.00636
0.6719	0.26287	0.67596	0.26889	0.67743	0.27425				0.51411	-0.01203	0.57695	-0.00598	0.62863	-0.00271			0.32651	0.00115					-0.11882	-0.00641
0.67136	0.26242	0.67427	0.2684	0.67574	0.27377				0.51227	-0.01208	0.57466	-0.00599	0.62776	-0.00271			0.32781	0.00117					-0.12004	-0.00637
0.66938	0.26193	0.67257	0.26792	0.67351	0.27326				0.51092	-0.01196	0.5739	-0.00599	0.62578	-0.00268			0.32959	0.00114					-0.12117	-0.00635
0.66771	0.26147	0.67156	0.26746	0.67277	0.27274				0.50945	-0.01194	0.57215	-0.00593	0.62448	-0.00268			0.33083	0.00111					-0.12266	-0.00627
0.6667	0.26099	0.66989	0.26697	0.67079	0.27228				0.50832	-0.01196	0.57088	-0.00601	0.62276	-0.00268			0.33205	0.00105					-0.12456	-0.00636
0.66497	0.26051	0.66862	0.2665	0.67045	0.27184				0.50719	-0.0119	0.56963	-0.00599	0.62163	-0.00267			0.33403	0.00106					-0.12603	-0.00622
0.66234	0.26004	0.66672	0.26603	0.66853	0.27135				0.50541	-0.01188	0.56791	-0.00599	0.62024	-0.00266			0.33468	0.00111					-0.12699	-0.00628
0.66172	0.25954	0.66548	0.26556	0.66661	0.27084				0.50323	-0.01196	0.56596	-0.00601	0.61809	-0.00266			0.33691	0.00111					-0.12809	-0.0063
0.66034	0.25908	0.66387	0.26509	0.66571	0.27034				0.50269	-0.01205	0.56539	-0.00604	0.61736	-0.0027			0.3381	0.00102					-0.13001	-0.00636
0.65853	0.2586	0.6626	0.26461	0.66429	0.26987				0.50111	-0.01206	0.56328	-0.00607	0.61575	-0.00268			0.34004	0.00097241					-0.1319	-0.00639
0.65757	0.25812	0.66113	0.26415	0.66246	0.2694				0.49933	-0.01206	0.56198	-0.00605	0.61428	-0.00271			0.34115	0.000941832					-0.13301	-0.00639
0.65638	0.25764	0.65949	0.26364	0.66082	0.26887				0.49809	-0.01203	0.5607	-0.00602	0.61287	-0.00273			0.34231	0.000977221					-0.13459	-0.00644
0.65483	0.25718	0.65785	0.26317	0.65977	0.26837				0.49636	-0.01205	0.55864	-0.00603	0.61078	-0.00271			0.34366	0.000970087					-0.13606	-0.00654
0.65319	0.25671	0.65647	0.2627	0.6583	0.26792				0.49543	-0.01206	0.557	-0.006	0.60967	-0.00272			0.34589	0.00101					-0.13744	-0.00646
0.65149	0.25626	0.65466	0.26222	0.65582	0.26747				0.49359	-0.01206	0.55686	-0.00596	0.60724	-0.0027			0.34756	0.001					-0.13919	-0.00643
0.65	0.25578	0.65387	0.26174	0.65517	0.26699				0.49181	-0.01201	0.55454	-0.00598	0.6064	-0.00271			0.34813	0.000985459					-0.14069	-0.00636
0.64858	0.25531	0.65118	0.26126	0.65421	0.26647				0.4908	-0.01199	0.55336	-0.00598	0.60552	-0.00273			0.34993	0.000933284					-0.14179	-0.00636
0.6472	0.25481	0.65019	0.26079	0.65175	0.26598				0.48887	-0.01203	0.55203	-0.00595	0.60298	-0.00272			0.35177	0.00107					-0.14332	-0.00641
0.6457	0.25433	0.64881	0.26031	0.65062	0.26549				0.48721	-0.01204	0.55064	-0.00596	0.60221	-0.00273			0.35307	0.00105					-0.1447	-0.00646
0.6446	0.25386	0.6472	0.25984	0.6496	0.26501				0.48585	-0.01205	0.54881	-0.00591	0.60066	-0.00271			0.35409	0.00104					-0.14648	-0.0064
0.64296	0.25339	0.64579	0.25936	0.64807	0.26452				0.48483	-0.01206	0.54723	-0.00597	0.59902	-0.00271			0.35621	0.00107					-0.1477	-0.00641
0.64095	0.2529	0.6442	0.2589	0.64661	0.26406				0.4826	-0.01217	0.5459	-0.00596	0.59758	-0.00272			0.35759	0.000987667					-0.14951	-0.0065
0.63963	0.25243	0.64288	0.25841	0.64434	0.26359				0.48099	-0.01204	0.54446	-0.00598	0.59662	-0.00273			0.35878	0.000965493					-0.15143	-0.00656
0.63804	0.25196	0.6422	0.25796	0.64324	0.26312				0.48003	-0.01206	0.5431	-0.00596	0.59512	-0.0027			0.36093	0.000976709					-0.15214	-0.00661
0.63649	0.25146	0.63996	0.25744	0.64191	0.26265				0.47865	-0.01205	0.54123	-0.00599	0.59371	-0.00274			0.36206	0.000884705					-0.15375	-0.00657
0.63575	0.25099	0.63886	0.25699	0.64076	0.26217				0.47732	-0.01202	0.53934	-0.00597	0.59215	-0.00276			0.36313	0.000887872					-0.15544	-0.00662
0.63383	0.2505	0.63703	0.25649	0.63951	0.26169				0.47574	-0.01202	0.53866	-0.00601	0.5908	-0.00275			0.36466	0.000836665					-0.15765	-0.0066
0.63293	0.25003	0.63598	0.25601	0.63779	0.26125				0.47373	-0.01203	0.53719	-0.00599	0.58896	-0.00275			0.36652	0.000828411					-0.15866	-0.0065
0.63078	0.24958	0.63429	0.25553	0.63615	0.26076				0.47347	-0.01192	0.53606	-0.006	0.58806	-0.00274			0.36836	0.000819788					-0.1594	-0.00651
0.62937	0.24909	0.63299	0.25505	0.63502	0.26028				0.47071	-0.01186	0.53468	-0.00602	0.58622	-0.00276			0.36935	0.000805699					-0.1616	-0.00653
0.62736	0.2486	0.63149	0.25455	0.63273	0.25981				0.46958	-0.0119	0.53267	-0.00602	0.58404	-0.00276			0.37104	0.000817112					-0.16324	-0.00648
0.62592	0.24812	0.62954	0.25411	0.63194	0.25933				0.46844	-0.01188	0.53075	-0.00601	0.58291	-0.00274			0.37274	0.000834211					-0.1644	-0.00666
0.62476	0.24762	0.62945	0.25363	0.62991	0.25885				0.46737	-0.0119	0.52954	-0.00599	0.58161	-0.00275			0.37398	0.000807681					-0.16553	-0.0066
0.62341	0.24715	0.62598	0.25315	0.62863	0.25837				0.46508	-0.01194	0.52846	-0.00603	0.58105	-0.00274			0.37531	0.000810637					-0.16703	-0.00656
0.62208	0.24668	0.62507	0.25268	0.62776	0.2579				0.4644	-0.01193	0.52776	-0.00606	0.57899	-0.00276			0.3765	0.000797368					-0.16858	-0.00668
0.6201	0.2462	0.62397	0.2522	0.62578	0.2574				0.46217	-0.01197	0.5251	-0.00602	0.57721	-0.00274			0.37884	0.000804254					-0.16988	-0.00664
0.6188	0.24572	0.62242	0.25173	0.62448	0.25694				0.46079	-0.01185	0.52324	-0.00605	0.57602	-0.00273			0.3802	0.000735003					-0.17189	-0.00669
0.6175	0.24526	0.62069	0.25123	0.62276	0.25648				0.45929	-0.01204	0.52216	-0.00603	0.57438	-0.00275			0.38051	0.000736551					-0.17299	-0.00665
0.61609	0.24479	0.61976	0.25079	0.62163	0.256				0.45774	-0.01204	0.52078	-0.006	0.57232	-0.00277			0.38257	0.000716457					-0.17406	-0.00653
0.61513	0.24432	0.61795	0.25027	0.62024	0.25554				0.4568	-0.01199	0.51976	-0.00598	0.57105	-0.00278			0.3835	0.000651742					-0.17613	-0.00657
0.61321	0.24383	0.61603	0.2498	0.61809	0.25506				0.45562	-0.01197	0.51727	-0.006	0.57014	-0.00276			0.38503	0.000725359					-0.17723	-0.00641
0.61185	0.24337	0.61524	0.24932	0.61736	0.25459				0.45336	-0.01193	0.51623	-0.00598	0.56884	-0.00275			0.38732	0.000726409					-0.17856	-0.00641
0.60987	0.2429	0.61383	0.24884	0.61575	0.2541				0.45208	-0.01184	0.51496	-0.00598	0.56729	-0.00276			0.38842	0.000722222					-0.18045	-0.00642
0.60843	0.24241	0.61216	0.24839	0.61428	0.25363				0.45036	-0.01185	0.51349	-0.00593	0.56551	-0.00274			0.39029	0.000754414					-0.18152	-0.00639
0.6069	0.24192	0.61097	0.24788	0.61287	0.25315				0.44971	-0.01188	0.51221	-0.00595	0.56438	-0.00271			0.3915	0.000742749					-0.18231	-0.00631
0.60589	0.24146	0.60922	0.24741	0.61078	0.25268				0.44751	-0.01191	0.51055	-0.00595	0.5624	-0.0027			0.39339	0.000721776					-0.18483	-0.00642
0.60447	0.241	0.60795	0.24693	0.60967	0.25218				0.44666	-0.01196	0.5088	-0.00597	0.56116	-0.0027			0.39399	0.000674454					-0.18686	-0.00635
0.60334	0.24052	0.60634	0.24645	0.60724	0.25167				0.44462	-0.01201	0.50775	-0.00594	0.56014	-0.00269			0.39585	0.000740602					-0.18729	-0.00643
0.60083	0.24006	0.60462	0.24599	0.6064	0.25124				0.44293	-0.01206	0.50639	-0.00592	0.55833	-0.0027			0.39792	0.000628459					-0.18977	-0.00652
0.59981	0.23959	0.60337	0.24548	0.60552	0.25074				0.44225	-0.01208	0.50512	-0.00589	0.55649	-0.00268			0.39879	0.000652425					-0.19076	-0.00633
0.59766	0.2391	0.60185	0.24503	0.60298	0.25026				0.44101	-0.01202	0.50343	-0.0059	0.55542	-0.00265			0.40091	0.000553949					-0.19232	-0.00635
0.59693	0.23864	0.60089	0.24454	0.60221	0.24981				0.43875	-0.01217	0.50139	-0.00588	0.55389	-0.00266			0.40181	0.000606769					-0.19379	-0.00635
0.59518	0.23815	0.59891	0.24406	0.60066	0.24931				0.43722	-0.0121	0.50046	-0.00582	0.55234	-0.00265			0.40317	0.000604623					-0.19554	-0.00624
0.59393	0.23769	0.59772	0.24357	0.59902	0.24883				0.43623	-0.01202	0.49879	-0.00587	0.55093	-0.00264			0.40518	0.000515611					-0.19692	-0.00628
0.59213	0.23723	0.59651	0.24311	0.59758	0.24831				0.43406	-0.01202	0.49758	-0.00586	0.54949	-0.00265			0.406	0.000584164					-0.19783	-0.00613
0.59153	0.23674	0.59495	0.24265	0.59662	0.24784				0.43318	-0.012	0.49608	-0.00591	0.54782	-0.00267			0.40758	0.000622474					-0.19997	-0.00622
0.58975	0.23626	0.593	0.24216	0.59512	0.24739				0.4312	-0.01212	0.49458	-0.00589	0.5466	-0.00267			0.40947	0.000565562					-0.20105	-0.0063
0.58786	0.23578	0.5919	0.24168	0.59371	0.24689				0.4299	-0.01208	0.49266	-0.00592	0.54465	-0.00267			0.41091	0.000560128					-0.20272	-0.0062
0.58681	0.23531	0.59012	0.2412	0.59215	0.24643				0.4277	-0.01208	0.49215	-0.00598	0.54347	-0.00267			0.41193	0.000523719					-0.20382	-0.00616
0.58546	0.23485	0.58851	0.24072	0.5908	0.24593				0.42682	-0.01198	0.48998	-0.00597	0.54194	-0.00267			0.41303	0.000617535					-0.20557	-0.0062
0.58376	0.23436	0.58687	0.24023	0.58896	0.24545				0.42552	-0.01203	0.48831	-0.00597	0.53988	-0.00268			0.41569	0.000539069					-0.2069	-0.00616
0.58195	0.2339	0.58534	0.23974	0.58806	0.24496				0.42391	-0.01202	0.48743	-0.0059	0.53864	-0.00268			0.41688	0.000588507					-0.20775	-0.00614
0.58113	0.23342	0.58554	0.23927	0.58622	0.24446				0.42239	-0.012	0.48605	-0.00595	0.53702	-0.00266			0.4177	0.00043906					-0.20995	-0.00602
0.57935	0.23296	0.583	0.23876	0.58404	0.24394				0.4212	-0.012	0.4839	-0.00594	0.53587	-0.00265			0.4197	0.00048603					-0.2108	-0.00591
0.57794	0.23248	0.58128	0.23829	0.58291	0.24347				0.41981	-0.01197	0.48221	-0.00591	0.53499	-0.00264			0.42078	0.000533666					-0.21227	-0.00586
0.57647	0.23201	0.58003	0.23783	0.58161	0.243				0.41741	-0.01196	0.48102	-0.00591	0.53321	-0.00263			0.42227	0.000524359					-0.21447	-0.00585
0.57497	0.23151	0.57836	0.23734	0.58105	0.24254				0.41713	-0.01191	0.47955	-0.00589	0.53154	-0.0026			0.42369	0.000570373					-0.21588	-0.00578
0.57331	0.23102	0.57695	0.23685	0.57899	0.24205				0.41543	-0.01193	0.47862	-0.00593	0.52988	-0.00261			0.42518	0.000520351					-0.21769	-0.00583
0.57136	0.23057	0.57466	0.23636	0.57721	0.24156				0.41365	-0.0119	0.4763	-0.00594	0.52928	-0.00265			0.4266	0.000554242					-0.21896	-0.00584
0.56994	0.23008	0.5739	0.2359	0.57602	0.24107				0.4119	-0.01198	0.4752	-0.00597	0.52745	-0.00266			0.42809	0.000552444					-0.21995	-0.00589
0.56862	0.22962	0.57215	0.23544	0.57438	0.24058				0.41055	-0.012	0.47339	-0.006	0.52552	-0.00267			0.42982	0.000499374					-0.22199	-0.00593
0.56729	0.22913	0.57088	0.23495	0.57232	0.24007				0.40956	-0.01198	0.4722	-0.00599	0.52476	-0.00269			0.43123	0.000489279					-0.22334	-0.00584
0.56582	0.22866	0.56963	0.23449	0.57105	0.23959				0.40749	-0.01193	0.4711	-0.00598	0.52242	-0.00269			0.43304	0.000491389					-0.22526	-0.00589
0.56472	0.22819	0.56791	0.23402	0.57014	0.2391				0.40597	-0.01191	0.46941	-0.00596	0.52114	-0.0027			0.43451	0.00049185					-0.22589	-0.00589
0.56288	0.22771	0.56596	0.23352	0.56884	0.23863				0.40481	-0.01195	0.46819	-0.00589	0.52035	-0.0027			0.4362	0.000337295					-0.22809	-0.00582
0.56144	0.22723	0.56539	0.23306	0.56729	0.23814				0.40317	-0.01188	0.46641	-0.00592	0.51886	-0.0027			0.43796	0.000272364					-0.22911	-0.00581
0.55994	0.22677	0.56328	0.23257	0.56551	0.23764				0.40213	-0.01189	0.46469	-0.00595	0.51628	-0.00268			0.43832	0.000185982					-0.23049	-0.00575
0.55875	0.2263	0.56198	0.23206	0.56438	0.23718				0.4004	-0.012	0.46398	-0.00589	0.51504	-0.00274			0.4403	0.000280967					-0.2314	-0.00563
0.55743	0.22582	0.5607	0.23161	0.5624	0.23669				0.39868	-0.01192	0.46189	-0.00586	0.514	-0.00273			0.44217	0.00029991					-0.23295	-0.00553
0.55519	0.22537	0.55864	0.2311	0.56116	0.23621				0.39727	-0.01182	0.46073	-0.00587	0.51267	-0.00271			0.44358	0.000291102					-0.23496	-0.00556
0.55395	0.2249	0.557	0.23064	0.56014	0.23572				0.39602	-0.01184	0.45923	-0.00585	0.51094	-0.00272			0.44429	0.000294824					-0.23685	-0.00545
0.55296	0.22442	0.55686	0.23017	0.55833	0.23525				0.39385	-0.01194	0.45762	-0.00587	0.50936	-0.0027			0.44592	0.000324165					-0.23809	-0.00547
0.55127	0.22395	0.55454	0.2297	0.55649	0.23481				0.39246	-0.01183	0.45618	-0.00587	0.50832	-0.00272			0.4477	0.000318717					-0.23945	-0.00551
0.54963	0.22346	0.55336	0.22923	0.55542	0.23434				0.39173	-0.01187	0.45466	-0.00587	0.50634	-0.00268			0.44931	0.000260305					-0.24117	-0.00541
0.54759	0.22298	0.55203	0.22875	0.55389	0.23385				0.39	-0.01188	0.45367	-0.00589	0.50507	-0.00269			0.45028	0.000340739					-0.24278	-0.00537
0.54601	0.22255	0.55064	0.22828	0.55234	0.23337				0.38825	-0.01196	0.45172	-0.00588	0.50362	-0.00272			0.45231	0.000250112					-0.24417	-0.00532
0.54482	0.22201	0.54881	0.2278	0.55093	0.23291				0.38647	-0.01196	0.45025	-0.00588	0.50281	-0.00272			0.45361	0.000256775					-0.24595	-0.00533
0.54361	0.22157	0.54723	0.22733	0.54949	0.23243				0.38596	-0.01199	0.4494	-0.00588	0.50165	-0.00271			0.45525	0.000218151					-0.24674	-0.00525
0.54217	0.2211	0.5459	0.22684	0.54782	0.23198				0.38345	-0.0119	0.44773	-0.00586	0.49973	-0.0027			0.45689	0.000230165					-0.24875	-0.00528
0.54087	0.22064	0.54446	0.22636	0.5466	0.23152				0.38291	-0.01193	0.44553	-0.00596	0.49797	-0.00269			0.45757	0.000262699					-0.24993	-0.00521
0.53889	0.22014	0.5431	0.22593	0.54465	0.23102				0.38113	-0.01198	0.44429	-0.00591	0.49583	-0.0027			0.45901	0.000224597					-0.25149	-0.00514
0.53748	0.21968	0.54123	0.22545	0.54347	0.23057				0.37944	-0.01193	0.44313	-0.00595	0.49422	-0.00274			0.46082	0.000296281					-0.25313	-0.00503
0.53606	0.21921	0.53934	0.22496	0.54194	0.2301				0.37822	-0.01178	0.44154	-0.00593	0.4939	-0.00272			0.46228	0.000268204					-0.25437	-0.00506
0.53493	0.21874	0.53866	0.22447	0.53988	0.2296				0.37695	-0.01185	0.4405	-0.00595	0.49153	-0.00274			0.46406	0.000299341					-0.25615	-0.00499
0.53355	0.21824	0.53719	0.224	0.53864	0.22914				0.37466	-0.0119	0.43931	-0.00594	0.49034	-0.00272			0.46494	0.000248583					-0.25748	-0.00486
0.53183	0.21776	0.53606	0.22351	0.53702	0.22866				0.37395	-0.01191	0.43731	-0.00593	0.48854	-0.0027			0.46731	0.000256966					-0.25963	-0.00502
0.53021	0.21728	0.53468	0.22304	0.53587	0.22818				0.37296	-0.01179	0.43632	-0.00593	0.488	-0.0027			0.46805	0.000176412					-0.25985	-0.00488
0.52869	0.21682	0.53267	0.22256	0.53499	0.22773				0.37062	-0.01191	0.43423	-0.00592	0.48585	-0.0027			0.4696	0.000111735					-0.26189	-0.00478
0.52793	0.21634	0.53075	0.2221	0.53321	0.22727				0.36963	-0.01192	0.43208	-0.00594	0.48441	-0.00271			0.47226	0.000182929					-0.2635	-0.00477
0.52569	0.21587	0.52954	0.2216	0.53154	0.2268				0.36779	-0.01197	0.43112	-0.00592	0.48288	-0.00274			0.47249	4.73319e-05					-0.26553	-0.00471
0.52468	0.21538	0.52846	0.22115	0.52988	0.22634				0.36695	-0.01195	0.42942	-0.00593	0.48167	-0.00272			0.47452	9.45104e-05					-0.26612	-0.00476
0.52287	0.21493	0.52776	0.22065	0.52928	0.2259				0.36485	-0.01198	0.42849	-0.00595	0.48099	-0.00271			0.47554	0.000103429					-0.2681	-0.00461
0.52216	0.21444	0.5251	0.22018	0.52745	0.2254				0.36322	-0.01187	0.4273	-0.00598	0.47896	-0.00271			0.47695	0.00018152					-0.2694	-0.00471
0.51984	0.21397	0.52324	0.2197	0.52552	0.22493				0.36223	-0.01184	0.42524	-0.00601	0.47757	-0.0027			0.47845	0.000192382					-0.2709	-0.0046
0.51852	0.2135	0.52216	0.2192	0.52476	0.2245				0.36039	-0.01182	0.42383	-0.006	0.47559	-0.00269			0.48034	0.000213948					-0.27203	-0.00465
0.51665	0.21303	0.52078	0.21873	0.52242	0.22399				0.35841	-0.01177	0.42176	-0.00605	0.47407	-0.00269			0.48139	0.000302948					-0.2739	-0.0046
0.516	0.21256	0.51976	0.21824	0.52114	0.22348				0.35776	-0.01174	0.42109	-0.00601	0.47277	-0.0027			0.48351	0.000288421					-0.27573	-0.00454
0.51411	0.21206	0.51727	0.21778	0.52035	0.223				0.35618	-0.01183	0.41925	-0.00602	0.4711	-0.00267			0.48531	0.000336986					-0.27723	-0.00446
0.51227	0.21159	0.51623	0.21732	0.51886	0.22255				0.35448	-0.01182	0.41795	-0.00602	0.46997	-0.00266			0.48563	0.00035822					-0.27799	-0.00449
0.51092	0.21113	0.51496	0.21683	0.51628	0.22209				0.35338	-0.01179	0.41679	-0.00597	0.46884	-0.00265			0.4876	0.000256661					-0.2798	-0.00451
0.50945	0.21065	0.51349	0.21637	0.51504	0.2216				0.35169	-0.01181	0.41543	-0.006	0.46689	-0.00262			0.48916	0.00029385					-0.28099	-0.0044
0.50832	0.21019	0.51221	0.2159	0.514	0.22112				0.34951	-0.01199	0.41334	-0.00593	0.46627	-0.00263			0.49102	0.000237748					-0.28181	-0.00435
0.50719	0.20971	0.51055	0.2154	0.51267	0.22065				0.34793	-0.0119	0.41227	-0.00591	0.46429	-0.00261			0.49235	0.000214044					-0.28376	-0.00435
0.50541	0.20925	0.5088	0.21493	0.51094	0.22016				0.34646	-0.01196	0.41117	-0.00588	0.4626	-0.0026			0.49283	0.000167764					-0.28514	-0.0042
0.50323	0.20878	0.50775	0.21445	0.50936	0.21968				0.34572	-0.01194	0.40913	-0.00592	0.46141	-0.00261			0.49512	0.000209099					-0.28737	-0.00408
0.50269	0.20833	0.50639	0.214	0.50832	0.21917				0.34417	-0.01193	0.40727	-0.00586	0.46039	-0.00263			0.49619	0.00024193					-0.2885	-0.00403
0.50111	0.20784	0.50512	0.21353	0.50634	0.21867				0.34287	-0.01184	0.40605	-0.00585	0.45793	-0.00264			0.49749	0.000281047					-0.29085	-0.00411
0.49933	0.20735	0.50343	0.21305	0.50507	0.21824				0.3412	-0.01184	0.40492	-0.00584	0.45658	-0.00264			0.49916	0.000160238					-0.29136	-0.00394
0.49809	0.20688	0.50139	0.2126	0.50362	0.21776				0.33999	-0.01187	0.40278	-0.00584	0.45525	-0.00265			0.50153	0.000166206					-0.29297	-0.00392
0.49636	0.2064	0.50046	0.21211	0.50281	0.2173				0.3388	-0.01179	0.40215	-0.00586	0.45392	-0.00266			0.50232	0.000155161					-0.29413	-0.00387
0.49543	0.20591	0.49879	0.21168	0.50165	0.21686				0.33699	-0.01177	0.40003	-0.00586	0.45302	-0.00266			0.50331	0.000128198					-0.29568	-0.00389
0.49359	0.20546	0.49758	0.21119	0.49973	0.21633				0.3355	-0.01182	0.39916	-0.00587	0.45124	-0.00262			0.50524	0.000173093					-0.29712	-0.00384
0.49181	0.20499	0.49608	0.21072	0.49797	0.21585				0.334	-0.01181	0.39729	-0.00591	0.44988	-0.00261			0.50628	0.000158296					-0.29899	-0.0039
0.4908	0.20452	0.49458	0.21025	0.49583	0.21533				0.33202	-0.01178	0.39591	-0.00592	0.44748	-0.00261			0.50803	4.84668e-05					-0.29992	-0.0038
0.48887	0.20405	0.49266	0.20978	0.49422	0.21484				0.33069	-0.01186	0.39475	-0.00596	0.44666	-0.00259			0.50897	3.49796e-05					-0.3028	-0.00382
0.48721	0.20356	0.49215	0.20933	0.4939	0.2144				0.32888	-0.01193	0.39235	-0.00595	0.44527	-0.0026			0.5112	-1.66891e-05					-0.30357	-0.00374
0.48585	0.2031	0.48998	0.20883	0.49153	0.21394				0.32792	-0.01185	0.39133	-0.00593	0.44369	-0.00259			0.51216	3.3978e-06					-0.3043	-0.00377
0.48483	0.20262	0.48831	0.20837	0.49034	0.21347				0.32682	-0.01181	0.39031	-0.00597	0.44296	-0.00259			0.51428	9.16492e-05					-0.30628	-0.00356
0.4826	0.20214	0.48743	0.20788	0.48854	0.21298				0.32484	-0.01184	0.38822	-0.00592	0.44053	-0.00262			0.51558	8.44728e-05					-0.30797	-0.0035
0.48099	0.20165	0.48605	0.20742	0.488	0.21249				0.32337	-0.01177	0.38721	-0.00588	0.43858	-0.00263			0.51702	0.000139386					-0.30871	-0.00354
0.48003	0.20118	0.4839	0.20693	0.48585	0.21199				0.3221	-0.01178	0.38537	-0.00586	0.43815	-0.00264			0.5184	0.000197153					-0.31063	-0.00353
0.47865	0.20072	0.48221	0.20647	0.48441	0.21151				0.32066	-0.01179	0.38384	-0.00588	0.43564	-0.00266			0.52035	0.000110834					-0.31249	-0.00338
0.47732	0.20024	0.48102	0.20601	0.48288	0.21103				0.31911	-0.01178	0.38274	-0.00587	0.43468	-0.00267			0.52114	0.000231801					-0.31331	-0.00339
0.47574	0.19978	0.47955	0.20556	0.48167	0.21056				0.31721	-0.01176	0.38122	-0.00583	0.43261	-0.00269			0.52287	0.000234089					-0.31492	-0.0034
0.47373	0.1993	0.47862	0.20508	0.48099	0.21008				0.31614	-0.01185	0.37997	-0.00579	0.4318	-0.00267			0.52459	0.000255634					-0.31639	-0.00335
0.47347	0.19884	0.4763	0.20458	0.47896	0.20962				0.31492	-0.0118	0.37867	-0.00582	0.42993	-0.00266			0.5264	0.000248304					-0.31815	-0.00325
0.47071	0.19834	0.4752	0.20413	0.47757	0.20913				0.31295	-0.01184	0.37737	-0.00586	0.42877	-0.00268			0.52733	0.000229774					-0.32001	-0.00331
0.46958	0.19788	0.47339	0.20366	0.47559	0.20866				0.31176	-0.01185	0.37539	-0.00589	0.42787	-0.00269			0.52826	0.000151058					-0.32131	-0.00319
0.46844	0.19742	0.4722	0.20316	0.47407	0.20816				0.30989	-0.01196	0.37316	-0.00592	0.42541	-0.00267			0.53038	0.000123283					-0.32301	-0.00315
0.46737	0.19695	0.4711	0.20268	0.47277	0.2077				0.30871	-0.01182	0.37234	-0.00594	0.42419	-0.00268			0.53166	0.000125445					-0.32425	-0.00308
0.46508	0.19648	0.46941	0.20221	0.4711	0.20721				0.30713	-0.01181	0.37116	-0.00595	0.42335	-0.00267			0.53324	0.000132696					-0.32558	-0.00308
0.4644	0.19605	0.46819	0.20173	0.46997	0.20674				0.30574	-0.01179	0.36935	-0.006	0.42168	-0.00267			0.53507	0.000135874					-0.32699	-0.00291
0.46217	0.19556	0.46641	0.20127	0.46884	0.20629				0.30467	-0.01178	0.36779	-0.00597	0.4201	-0.00265			0.53623	7.05243e-05					-0.32767	-0.00293
0.46079	0.19507	0.46469	0.2008	0.46689	0.20581				0.303	-0.01172	0.36655	-0.00602	0.41846	-0.00264			0.53832	7.22571e-05					-0.33041	-0.00285
0.45929	0.1946	0.46398	0.20036	0.46627	0.20536				0.30128	-0.01174	0.36548	-0.00601	0.41741	-0.00264			0.53957	0.000103553					-0.33154	-0.00295
0.45774	0.19412	0.46189	0.19987	0.46429	0.20489				0.29984	-0.0118	0.36355	-0.00599	0.41558	-0.00264			0.54078	4.82767e-05					-0.33213	-0.00286
0.4568	0.19365	0.46073	0.19941	0.4626	0.20446				0.29845	-0.01181	0.36132	-0.00596	0.41408	-0.00267			0.54169	9.33718e-05					-0.33417	-0.00282
0.45562	0.19319	0.45923	0.19894	0.46141	0.20397				0.29698	-0.01181	0.35999	-0.00586	0.41247	-0.00268			0.54375	3.77135e-05					-0.33564	-0.00283
0.45336	0.19272	0.45762	0.19844	0.46039	0.20351				0.29503	-0.01184	0.35937	-0.00584	0.41114	-0.00265			0.54539	-2.10797e-05					-0.33702	-0.00279
0.45208	0.19226	0.45618	0.198	0.45793	0.20304				0.29359	-0.01182	0.35756	-0.00585	0.4097	-0.00268			0.54587	-4.2237e-06					-0.33841	-0.00272
0.45036	0.19176	0.45466	0.19754	0.45658	0.20256				0.29206	-0.0119	0.35663	-0.00587	0.40812	-0.00268			0.54844	2.39227e-06					-0.34033	-0.00276
0.44971	0.19132	0.45367	0.19707	0.45525	0.20212				0.29068	-0.01188	0.35474	-0.00584	0.40653	-0.00268			0.54951	2.36681e-05					-0.34168	-0.00257
0.44751	0.19086	0.45172	0.19661	0.45392	0.20165				0.28972	-0.0119	0.35256	-0.00585	0.40552	-0.00269			0.55155	7.40226e-05					-0.34264	-0.00254
0.44666	0.19038	0.45025	0.19614	0.45302	0.20115				0.28777	-0.01181	0.35146	-0.00584	0.40368	-0.00271			0.55237	7.75449e-05					-0.34392	-0.00251
0.44462	0.18992	0.4494	0.19566	0.45124	0.20069				0.28687	-0.01189	0.35027	-0.00587	0.40181	-0.00273			0.55378	0.000183769					-0.34595	-0.00246
0.44293	0.18942	0.44773	0.1952	0.44988	0.20024				0.28506	-0.01188	0.34858	-0.00587	0.40122	-0.00273			0.55491	0.00015536					-0.34736	-0.00238
0.44225	0.18896	0.44553	0.19472	0.44748	0.19977				0.28415	-0.0119	0.34728	-0.00592	0.39936	-0.00271			0.55658	0.00011455					-0.34866	-0.00246
0.44101	0.18848	0.44429	0.19424	0.44666	0.1993				0.28223	-0.01192	0.3457	-0.00592	0.39811	-0.00272			0.55864	0.000183298					-0.35058	-0.0024
0.43875	0.188	0.44313	0.19377	0.44527	0.19885				0.28099	-0.01195	0.34394	-0.0059	0.39622	-0.00272			0.56014	0.000156203					-0.35245	-0.00246
0.43722	0.18753	0.44154	0.19333	0.44369	0.1984				0.27904	-0.01194	0.34284	-0.00588	0.3954	-0.00273			0.56206	0.000117859					-0.35341	-0.00236
0.43623	0.18704	0.4405	0.19285	0.44296	0.19796				0.27777	-0.01196	0.34191	-0.0059	0.39438	-0.00275			0.56308	9.93987e-05					-0.35465	-0.00236
0.43406	0.18658	0.43931	0.19238	0.44053	0.1975				0.27596	-0.01194	0.34004	-0.00586	0.39221	-0.00273			0.56432	6.27581e-05					-0.35564	-0.00236
0.43318	0.18611	0.43731	0.19188	0.43858	0.19702				0.275	-0.01198	0.33858	-0.00582	0.39051	-0.00269			0.56588	8.38754e-05					-0.3581	-0.00228
0.4312	0.18564	0.43632	0.19143	0.43815	0.19656				0.27299	-0.01195	0.33716	-0.00586	0.38966	-0.00267			0.56774	9.06025e-05					-0.35934	-0.00226
0.4299	0.18515	0.43423	0.19092	0.43564	0.19607				0.27226	-0.01192	0.33541	-0.00586	0.38757	-0.00265			0.56887	0.000150005					-0.36022	-0.00217
0.4277	0.18469	0.43208	0.19049	0.43468	0.1956				0.27036	-0.01185	0.3342	-0.00585	0.38622	-0.00264			0.57074	0.000135276					-0.36231	-0.00206
0.42682	0.18422	0.43112	0.18999	0.43261	0.19513				0.26875	-0.01185	0.33273	-0.00587	0.38455	-0.00263			0.57113	8.38005e-05					-0.36339	-0.00206
0.42552	0.18373	0.42942	0.18954	0.4318	0.19465				0.26686	-0.01181	0.33064	-0.00585	0.38331	-0.00262			0.57302	0.000107419					-0.36562	-0.00206
0.42391	0.18325	0.42849	0.18907	0.42993	0.19418				0.26579	-0.01179	0.32931	-0.00585	0.38158	-0.00261			0.57469	0.000152274					-0.3668	-0.00202
0.42239	0.18277	0.4273	0.18858	0.42877	0.19371				0.26369	-0.01184	0.32902	-0.00586	0.38045	-0.00259			0.57605	4.29246e-05					-0.36768	-0.00205
0.4212	0.18232	0.42524	0.18813	0.42787	0.19325				0.2631	-0.01188	0.32724	-0.00591	0.37842	-0.00256			0.57718	5.37816e-05					-0.36983	-0.00211
0.41981	0.18186	0.42383	0.18764	0.42541	0.19277				0.26155	-0.01193	0.32496	-0.0059	0.37726	-0.00257			0.57901	4.38322e-05					-0.37124	-0.00209
0.41741	0.1814	0.42176	0.18716	0.42419	0.19229				0.26022	-0.01189	0.32363	-0.0059	0.37573	-0.00258			0.58161	5.14717e-05					-0.37257	-0.00208
0.41713	0.18089	0.42109	0.18665	0.42335	0.19184				0.25909	-0.0119	0.32244	-0.0059	0.37421	-0.00256			0.58201	2.51769e-06					-0.37376	-0.00206
0.41543	0.18044	0.41925	0.18619	0.42168	0.19133				0.25686	-0.01202	0.32075	-0.00596	0.37268	-0.00259			0.58317	-8.32403e-05					-0.37633	-0.00205
0.41365	0.17996	0.41795	0.18571	0.4201	0.19085				0.25575	-0.01197	0.31947	-0.00595	0.37147	-0.00262			0.58512	-6.9451e-05					-0.37692	-0.002
0.4119	0.17949	0.41679	0.18525	0.41846	0.1904				0.25417	-0.01206	0.31769	-0.00596	0.37022	-0.00262			0.58712	-3.59875e-05					-0.37833	-0.00186
0.41055	0.17902	0.41543	0.18477	0.41741	0.18995				0.25256	-0.01208	0.31614	-0.00594	0.36844	-0.00266			0.5884	-4.34835e-06					-0.38003	-0.0018
0.40956	0.17857	0.41334	0.1843	0.41558	0.18948				0.25101	-0.01199	0.31484	-0.00592	0.36743	-0.00268			0.58964	1.12581e-05					-0.38198	-0.0016
0.40749	0.17808	0.41227	0.18383	0.41408	0.18901				0.24926	-0.01197	0.31331	-0.00594	0.36584	-0.00268			0.59122	-2.56711e-05					-0.38359	-0.0016
0.40597	0.17761	0.41117	0.18336	0.41247	0.18854				0.24804	-0.012	0.31182	-0.00592	0.36432	-0.0027			0.59269	-3.66667e-05					-0.38489	-0.00149
0.40481	0.17716	0.40913	0.18288	0.41114	0.18808				0.24728	-0.01204	0.30998	-0.0059	0.36333	-0.0027			0.59422	1.28333e-05					-0.38633	-0.00148
0.40317	0.17666	0.40727	0.18242	0.4097	0.18759				0.24538	-0.01202	0.30905	-0.00586	0.36138	-0.00269			0.59453	3.82989e-05					-0.38791	-0.00138
0.40213	0.17621	0.40605	0.18194	0.40812	0.1871				0.24372	-0.01208	0.30718	-0.0058	0.36005	-0.00266			0.59733	4.66461e-05					-0.3891	-0.00141
0.4004	0.17573	0.40492	0.1815	0.40653	0.18661				0.24281	-0.01207	0.30577	-0.00582	0.3581	-0.00263			0.59913	4.5983e-05					-0.39108	-0.00136
0.39868	0.17528	0.40278	0.18103	0.40552	0.18612				0.24103	-0.01208	0.30419	-0.0058	0.35672	-0.00263			0.59976	7.32046e-05					-0.39235	-0.00141
0.39727	0.17479	0.40215	0.18055	0.40368	0.18569				0.23934	-0.01204	0.30311	-0.00581	0.35581	-0.00261			0.60156	0.000101186					-0.39342	-0.00144
0.39602	0.17435	0.40003	0.1801	0.40181	0.18523				0.23739	-0.01212	0.30178	-0.00587	0.35381	-0.00258			0.60244	-3.98212e-06					-0.395	-0.0014
0.39385	0.17387	0.39916	0.17965	0.40122	0.18475				0.23623	-0.01214	0.30023	-0.0059	0.35276	-0.0026			0.60447	-1.70322e-05					-0.39616	-0.00141
0.39246	0.17339	0.39729	0.17916	0.39936	0.18427				0.2349	-0.01216	0.29862	-0.00592	0.3509	-0.00261			0.60572	4.07367e-05					-0.39786	-0.00133
0.39173	0.17292	0.39591	0.17868	0.39811	0.18375				0.23329	-0.01222	0.29709	-0.00596	0.34926	-0.00261			0.60713	5.45359e-05					-0.39936	-0.00133
0.39	0.17249	0.39475	0.17821	0.39622	0.18326				0.23219	-0.01215	0.29608	-0.00594	0.34739	-0.00263			0.60866	6.62721e-05					-0.40133	-0.00134
0.38825	0.17201	0.39235	0.17773	0.3954	0.18277				0.23004	-0.01213	0.29418	-0.00598	0.34674	-0.00264			0.61004	1.87113e-05					-0.40261	-0.00133
0.38647	0.17152	0.39133	0.17728	0.39438	0.1823				0.22897	-0.01216	0.29277	-0.00598	0.34544	-0.00265			0.61103	4.04348e-05					-0.40413	-0.00128
0.38596	0.17104	0.39031	0.1768	0.39221	0.18184				0.22767	-0.0122	0.2913	-0.00593	0.3438	-0.00266			0.61301	2.74507e-05					-0.40532	-0.0013
0.38345	0.1706	0.38822	0.17632	0.39051	0.18137				0.22589	-0.01223	0.28941	-0.00591	0.34233	-0.00265			0.61465	2.66637e-05					-0.40684	-0.00127
0.38291	0.17011	0.38721	0.17585	0.38966	0.18088				0.22445	-0.01222	0.28819	-0.00594	0.34047	-0.00267			0.61583	-1.75742e-06					-0.40781	-0.00127
0.38113	0.16963	0.38537	0.17538	0.38757	0.18042				0.2234	-0.01222	0.28706	-0.00586	0.33891	-0.0027			0.61767	3.87165e-05					-0.40961	-0.00124
0.37944	0.16916	0.38384	0.17491	0.38622	0.17994				0.22114	-0.01216	0.28483	-0.00587	0.3375	-0.0027			0.61951	-1.70134e-06					-0.41117	-0.00113
0.37822	0.1687	0.38274	0.17446	0.38455	0.17947				0.21939	-0.01222	0.28427	-0.00586	0.336	-0.00269			0.62064	1.00213e-06					-0.41272	-0.00117
0.37695	0.16825	0.38122	0.17398	0.38331	0.17901				0.21851	-0.01223	0.28277	-0.00588	0.33473	-0.00264			0.62222	-2.76336e-05					-0.41428	-0.00115
0.37466	0.16778	0.37997	0.17355	0.38158	0.17856				0.21656	-0.01231	0.28133	-0.00592	0.33307	-0.00265			0.6236	-4.06652e-05					-0.41594	-0.00116
0.37395	0.1673	0.37867	0.17306	0.38045	0.17809				0.2158	-0.01232	0.28008	-0.00591	0.33148	-0.00265			0.62521	-2.75704e-05					-0.41676	-0.00114
0.37296	0.16684	0.37737	0.1726	0.37842	0.17764				0.21416	-0.01231	0.27816	-0.00597	0.33018	-0.00267			0.62592	6.45813e-05					-0.41846	-0.00104
0.37062	0.16639	0.37539	0.17212	0.37726	0.1772				0.21252	-0.0123	0.27683	-0.00599	0.32928	-0.00268			0.62838	8.24337e-05					-0.42015	-0.00109
0.36963	0.1659	0.37316	0.17167	0.37573	0.17675				0.21131	-0.01223	0.27491	-0.00598	0.32719	-0.00269			0.62996	0.000138133					-0.42143	-0.00105
0.36779	0.16541	0.37234	0.17122	0.37421	0.17628				0.20981	-0.01233	0.27378	-0.00603	0.32484	-0.00272			0.63084	0.000132954					-0.42318	-0.0011
0.36695	0.16496	0.37116	0.17072	0.37268	0.17582				0.20862	-0.01224	0.27203	-0.00603	0.32422	-0.00271			0.63304	0.000128823					-0.42501	-0.00101
0.36485	0.1645	0.36935	0.17022	0.37147	0.17536				0.20585	-0.01229	0.27098	-0.00603	0.32261	-0.00273			0.63369	7.17699e-05					-0.42578	-0.00108
0.36322	0.16402	0.36779	0.16975	0.37022	0.17492				0.20557	-0.01229	0.26909	-0.00607	0.32196	-0.00274			0.6351	-4.91483e-05					-0.4275	-0.00105
0.36223	0.16354	0.36655	0.16929	0.36844	0.17442				0.2037	-0.01238	0.2683	-0.00613	0.31967	-0.00276			0.63674	-2.58746e-05					-0.42911	-0.000992741
0.36039	0.1631	0.36548	0.16882	0.36743	0.17395				0.20243	-0.01234	0.26624	-0.00608	0.31792	-0.00277			0.63835	-1.73394e-05					-0.43072	-0.000997491
0.35841	0.16262	0.36355	0.16834	0.36584	0.17351				0.20094	-0.01235	0.26451	-0.00609	0.31707	-0.00275			0.63996	-8.41173e-05					-0.43151	-0.000948889
0.35776	0.16216	0.36132	0.16786	0.36432	0.17299				0.19901	-0.01235	0.26296	-0.0061	0.31622	-0.00275			0.64152	-0.000136332					-0.43318	-0.000950439
0.35618	0.16169	0.35999	0.16739	0.36333	0.17252				0.19743	-0.01239	0.26174	-0.00612	0.3145	-0.00274			0.64296	-0.000132761					-0.43476	-0.000905588
0.35448	0.16126	0.35937	0.16692	0.36138	0.17206				0.19585	-0.01245	0.26044	-0.00614	0.31329	-0.00276			0.64401	-0.000159261					-0.43603	-0.000999431
0.35338	0.16078	0.35756	0.16645	0.36005	0.17156				0.19475	-0.01234	0.25864	-0.00608	0.31122	-0.00275			0.64601	-0.000152142					-0.4381	-0.000884819
0.35169	0.1603	0.35663	0.166	0.3581	0.17112				0.19339	-0.01247	0.25686	-0.0061	0.30956	-0.00274			0.64734	-0.000122663					-0.43962	-0.000797894
0.34951	0.15983	0.35474	0.16554	0.35672	0.17064				0.19167	-0.01245	0.25527	-0.00611	0.30874	-0.00274			0.64909	-0.000183123					-0.44109	-0.000861093
0.34793	0.15938	0.35256	0.16507	0.35581	0.17017				0.19023	-0.01246	0.25423	-0.00609	0.30732	-0.00278			0.64983	-9.17352e-05					-0.44248	-0.000900634
0.34646	0.15889	0.35146	0.16462	0.35381	0.16974				0.18893	-0.01249	0.25276	-0.00613	0.30498	-0.00278			0.65169	-0.000153266					-0.44349	-0.000930907
0.34572	0.15842	0.35027	0.16415	0.35276	0.1693				0.1874	-0.01248	0.25236	-0.0061	0.30342	-0.00277			0.6533	-0.000146931					-0.44485	-0.00075252
0.34417	0.15796	0.34858	0.16366	0.3509	0.16883				0.1861	-0.0126	0.25002	-0.00615	0.30181	-0.00277			0.65415	-0.000159767					-0.44604	-0.000828445
0.34287	0.15748	0.34728	0.16319	0.34926	0.16836				0.1846	-0.01263	0.24883	-0.00619	0.30125	-0.00273			0.6565	-0.000136552					-0.44796	-0.00086476
0.3412	0.157	0.3457	0.16273	0.34739	0.16788				0.18328	-0.01268	0.24691	-0.00619	0.29944	-0.00272			0.65754	-7.42213e-05					-0.44999	-0.000762717
0.33999	0.15657	0.34394	0.16225	0.34674	0.16743				0.18166	-0.01268	0.24553	-0.00619	0.29789	-0.00273			0.65864	-0.00014763					-0.45073	-0.000834521
0.3388	0.15609	0.34284	0.16179	0.34544	0.16694				0.18005	-0.01271	0.24394	-0.00622	0.29687	-0.00276			0.66068	-0.000125076					-0.45189	-0.000767723
0.33699	0.15563	0.34191	0.16132	0.3438	0.16647				0.17892	-0.01266	0.24228	-0.00625	0.29495	-0.00277			0.66181	-4.33656e-05					-0.45389	-0.000737685
0.3355	0.15517	0.34004	0.16086	0.34233	0.166				0.17678	-0.01273	0.24151	-0.00626	0.29365	-0.00274			0.66336	1.03621e-05					-0.45522	-0.000615102
0.334	0.15469	0.33858	0.16037	0.34047	0.16553				0.1759	-0.01271	0.23956	-0.00623	0.29218	-0.00275			0.66435	5.86652e-05					-0.45802	-0.000723242
0.33202	0.15423	0.33716	0.15994	0.33891	0.16507				0.17437	-0.01269	0.23835	-0.00622	0.29074	-0.00271			0.6661	0.000110692					-0.45839	-0.000573517
0.33069	0.15377	0.33541	0.15946	0.3375	0.16459				0.17231	-0.01286	0.23708	-0.00627	0.28887	-0.00273			0.66788	7.13542e-05					-0.45994	-0.000572669
0.32888	0.15331	0.3342	0.15899	0.336	0.16414				0.17115	-0.01278	0.2362	-0.00628	0.28729	-0.00277			0.66944	7.84135e-05					-0.4613	-0.000641302
0.32792	0.15282	0.33273	0.15852	0.33473	0.16366				0.17028	-0.01284	0.23363	-0.00628	0.28692	-0.00276			0.67119	0.000174212					-0.46251	-0.000619206
0.32682	0.15237	0.33064	0.15807	0.33307	0.16315				0.16861	-0.01287	0.23205	-0.00629	0.28537	-0.00274			0.67206	0.000186467					-0.4646	-0.000603599
0.32484	0.15191	0.32931	0.1576	0.33148	0.16265				0.1672	-0.01297	0.23046	-0.00631	0.28342	-0.00275			0.67331	0.000175271					-0.46573	-0.000518687
0.32337	0.15143	0.32902	0.15712	0.33018	0.16219				0.16446	-0.01295	0.22919	-0.00639	0.28192	-0.00276			0.67565	0.000163404					-0.46757	-0.000612827
0.3221	0.15096	0.32724	0.15667	0.32928	0.16177				0.16383	-0.01297	0.2282	-0.0064	0.28048	-0.00277			0.67644	0.000164057					-0.46884	-0.000541346
0.32066	0.15051	0.32496	0.15619	0.32719	0.16132				0.16194	-0.01292	0.22611	-0.00641	0.27907	-0.00279			0.67848	7.10136e-05					-0.47008	-0.000471598
0.31911	0.15006	0.32363	0.15572	0.32484	0.16086				0.16109	-0.01298	0.22591	-0.00642	0.27771	-0.00278			0.67972	-3.14807e-05					-0.47198	-0.000515977
0.31721	0.14959	0.32244	0.15526	0.32422	0.16033				0.15948	-0.01297	0.22413	-0.00643	0.27584	-0.00279			0.68091	5.30515e-06					-0.47316	-0.000570767
0.31614	0.14911	0.32075	0.15479	0.32261	0.15983				0.15796	-0.01294	0.22185	-0.00644	0.2746	-0.00277			0.68232	-2.21435e-06					-0.47494	-0.000456329
0.31492	0.14867	0.31947	0.1543	0.32196	0.15934				0.15652	-0.01303	0.22066	-0.00641	0.27285	-0.00277			0.68458	8.05871e-06					-0.47585	-0.000464892
0.31295	0.14818	0.31769	0.15383	0.31967	0.15885				0.15516	-0.01303	0.2195	-0.00642	0.27113	-0.00279			0.68574	3.42366e-05					-0.47726	-0.000553928
0.31176	0.14771	0.31614	0.15336	0.31792	0.15836				0.15355	-0.01303	0.21752	-0.00645	0.27019	-0.00279			0.68676	4.98051e-05					-0.47944	-0.000480068
0.30989	0.14725	0.31484	0.1529	0.31707	0.15787				0.15273	-0.01313	0.21583	-0.00645	0.2687	-0.00284			0.68882	-2.20633e-05					-0.4806	-0.000540132
0.30871	0.14678	0.31331	0.15241	0.31622	0.15742				0.15036	-0.0132	0.21535	-0.00646	0.26655	-0.00284			0.69018	0					-0.48257	-0.000521483
0.30713	0.14632	0.31182	0.15193	0.3145	0.15692				0.14849	-0.01325	0.21323	-0.00651	0.2655	-0.00285			--	--					-0.48407	-0.00046424
0.30574	0.14586	0.30998	0.15148	0.31329	0.15647				0.14781	-0.01335	0.21153	-0.00654	0.26423	-0.00289			--	--					-0.48455	-0.000518605
0.30467	0.14538	0.30905	0.15101	0.31122	0.15597				0.14499	-0.0134	0.21029	-0.00657	0.26271	-0.00294			--	--					-0.48735	-0.000481
0.303	0.14493	0.30718	0.15057	0.30956	0.15547				0.14428	-0.01331	0.2084	-0.00661	0.26191	-0.00295			--	--					-0.48769	-0.000448339
0.30128	0.14446	0.30577	0.15008	0.30874	0.15495				0.14309	-0.0134	0.20741	-0.0066	0.25994	-0.00296			--	--					-0.4891	-0.000321145
0.29984	0.14403	0.30419	0.14961	0.30732	0.15445				0.14103	-0.01338	0.20549	-0.00662	0.25861	-0.00298			--	--					-0.49164	-0.000344418
0.29845	0.14353	0.30311	0.14916	0.30498	0.15398				0.13953	-0.01343	0.20416	-0.00658	0.25731	-0.00295			--	--					-0.49224	-0.000214187
0.29698	0.14308	0.30178	0.1487	0.30342	0.15351				0.13877	-0.01339	0.20249	-0.00659	0.25462	-0.00295			--	--					-0.49419	-0.0001881
0.29503	0.14262	0.30023	0.14824	0.30181	0.15305				0.13761	-0.01337	0.20201	-0.00658	0.25426	-0.00293			--	--					-0.49489	-0.000147702
0.29359	0.14213	0.29862	0.14779	0.30125	0.15255				0.13555	-0.01342	0.19978	-0.00659	0.25253	-0.00291			--	--					-0.49701	-0.000326047
0.29206	0.14167	0.29709	0.14728	0.29944	0.15204				0.13445	-0.01339	0.19879	-0.00661	0.25039	-0.00289			--	--					-0.49902	-0.000289733
0.29068	0.14119	0.29608	0.14681	0.29789	0.15153				0.13219	-0.01341	0.19701	-0.00665	0.24979	-0.0029			--	--					-0.49936	-0.000240227
0.28972	0.14074	0.29418	0.14632	0.29687	0.15109				0.13103	-0.01354	0.19585	-0.00667	0.24784	-0.0029			--	--					-0.50066	-0.000280304
0.28777	0.14028	0.29277	0.14585	0.29495	0.15059				0.12964	-0.01358	0.19415	-0.00668	0.24691	-0.00292			--	--					-0.50249	-0.000197747
0.28687	0.1398	0.2913	0.14539	0.29365	0.15012				0.12851	-0.01358	0.19288	-0.00671	0.24448	-0.00294			--	--					-0.50411	-0.000219824
0.28506	0.13934	0.28941	0.1449	0.29218	0.14962				0.12648	-0.01363	0.19147	-0.00671	0.24391	-0.00296			--	--					-0.50631	-0.0002631
0.28415	0.13886	0.28819	0.14444	0.29074	0.14913				0.1256	-0.01369	0.18944	-0.00676	0.2425	-0.00299			--	--					-0.5073	-0.000329545
0.28223	0.1384	0.28706	0.14399	0.28887	0.14863				0.12343	-0.01365	0.18859	-0.00675	0.24083	-0.003			--	--					-0.50851	-0.000262282
0.28099	0.13793	0.28483	0.14352	0.28729	0.14816				0.12193	-0.01376	0.18604	-0.00677	0.23886	-0.00306			--	--					-0.51024	-0.000182424
0.27904	0.13746	0.28427	0.14306	0.28692	0.1477				0.12136	-0.01371	0.18449	-0.00679	0.23787	-0.0031			--	--					-0.51165	-0.00020151
0.27777	0.13699	0.28277	0.14259	0.28537	0.14722				0.11987	-0.01373	0.18336	-0.00674	0.23595	-0.00312			--	--					-0.51267	-0.00014955
0.27596	0.13651	0.28133	0.1421	0.28342	0.14669				0.11769	-0.01381	0.18294	-0.00677	0.23473	-0.00312			--	--					-0.5145	-0.00014118
0.275	0.13604	0.28008	0.1416	0.28192	0.14622				0.11707	-0.01384	0.18096	-0.00678	0.23315	-0.00314			--	--					-0.51606	-0.000304477
0.27299	0.13559	0.27816	0.14118	0.28048	0.1457				0.11546	-0.01387	0.17946	-0.00685	0.23219	-0.00315			--	--					-0.51744	-0.000310224
0.27226	0.1351	0.27683	0.1407	0.27907	0.14523				0.11331	-0.01396	0.17774	-0.00685	0.23024	-0.00316			--	--					-0.51852	-0.000239562
0.27036	0.13465	0.27491	0.14022	0.27771	0.14478				0.11133	-0.014	0.17627	-0.00689	0.22945	-0.00316			--	--					-0.52041	-0.000218766
0.26875	0.13416	0.27378	0.13974	0.27584	0.14426				0.11097	-0.01403	0.17517	-0.00692	0.22758	-0.00315			--	--					-0.52205	-0.000234227
0.26686	0.1337	0.27203	0.13924	0.2746	0.14375				0.10885	-0.01406	0.1731	-0.00695	0.226	-0.00316			--	--					-0.52281	-0.000190523
0.26579	0.13324	0.27098	0.13878	0.27285	0.14325				0.10746	-0.01415	0.17166	-0.00697	0.22478	-0.00315			--	--					-0.52479	-5.1234e-05
0.26369	0.13278	0.26909	0.13828	0.27113	0.14277				0.10616	-0.01416	0.17084	-0.00701	0.2234	-0.00316			--	--					-0.52657	-9.77743e-05
0.2631	0.13233	0.2683	0.13781	0.27019	0.14228				0.10475	-0.01421	0.16881	-0.00705	0.22224	-0.00317			--	--					-0.52784	-0.00019446
0.26155	0.13185	0.26624	0.13732	0.2687	0.1418				0.10336	-0.01415	0.16787	-0.00704	0.21987	-0.00318			--	--					-0.52897	-6.12696e-06
0.26022	0.13137	0.26451	0.13682	0.26655	0.14128				0.10147	-0.01419	0.16576	-0.00706	0.21803	-0.00319			--	--					-0.53041	1.32648e-05
0.25909	0.13091	0.26296	0.13636	0.2655	0.14078				0.0993	-0.01417	0.16488	-0.0071	0.21761	-0.00321			--	--					-0.53214	3.4493e-05
0.25686	0.13043	0.26174	0.13587	0.26423	0.14026				0.09898	-0.01423	0.16344	-0.00708	0.21557	-0.00322			--	--					-0.53361	1.06668e-05
0.25575	0.12994	0.26044	0.13538	0.26271	0.13976				0.09751	-0.01423	0.1622	-0.00715	0.2147	-0.00322			--	--					-0.53476	7.24229e-05
0.25417	0.12948	0.25864	0.13489	0.26191	0.13923				0.09596	-0.01424	0.15991	-0.00715	0.21297	-0.00325			--	--					-0.53654	-9.70644e-05
0.25256	0.12901	0.25686	0.1344	0.25994	0.1387				0.09472	-0.01432	0.15827	-0.00717	0.21153	-0.00325			--	--					-0.53824	-4.3132e-05
0.25101	0.12856	0.25527	0.13392	0.25861	0.13818				0.09271	-0.01439	0.15714	-0.00717	0.21015	-0.00324			--	--					-0.53974	-7.14468e-05
0.24926	0.12806	0.25423	0.13343	0.25731	0.13762				0.0911	-0.01435	0.15584	-0.00718	0.20806	-0.00325			--	--					-0.54129	-4.34566e-05
0.24804	0.12759	0.25276	0.13294	0.25462	0.13711				0.08983	-0.01442	0.15361	-0.00723	0.2071	-0.00327			--	--					-0.54293	-8.90854e-05
0.24728	0.12713	0.25236	0.13247	0.25426	0.1366				0.08794	-0.01447	0.15307	-0.00723	0.20492	-0.00329			--	--					-0.54437	-9.40259e-05
0.24538	0.12663	0.25002	0.13199	0.25253	0.13612				0.08678	-0.01453	0.1514	-0.00725	0.2043	-0.00328			--	--					-0.54587	3.67334e-05
0.24372	0.12617	0.24883	0.13147	0.25039	0.13558				0.08545	-0.01456	0.14976	-0.00726	0.20257	-0.0033			--	--					-0.54643	-0.000143535
0.24281	0.12571	0.24691	0.13099	0.24979	0.13506				0.0835	-0.01463	0.14874	-0.00729	0.20105	-0.00328			--	--					-0.54824	-7.19918e-05
0.24103	0.12522	0.24553	0.13051	0.24784	0.13457				0.08257	-0.01459	0.14691	-0.00732	0.19949	-0.0033			--	--					-0.54926	4.89887e-05
0.23934	0.12474	0.24394	0.13	0.24691	0.13405				0.08155	-0.01467	0.14547	-0.00734	0.19805	-0.00329			--	--					-0.55169	3.62684e-05
0.23739	0.12426	0.24228	0.1295	0.24448	0.13354				0.07966	-0.01472	0.14417	-0.00733	0.19706	-0.00329			--	--					-0.55307	1.34791e-05
0.23623	0.12381	0.24151	0.12899	0.24391	0.13301				0.07774	-0.01473	0.14253	-0.00738	0.19509	-0.00331			--	--					-0.55435	1.25497e-05
0.2349	0.12332	0.23956	0.12852	0.2425	0.13246				0.07675	-0.01474	0.1408	-0.00741	0.19381	-0.00331			--	--					-0.55565	3.54034e-06
0.23329	0.12284	0.23835	0.12803	0.24083	0.13192				0.07516	-0.0149	0.13945	-0.00736	0.1922	-0.00332			--	--					-0.55762	-4.18976e-05
0.23219	0.12236	0.23708	0.12752	0.23886	0.13139				0.07341	-0.01483	0.13815	-0.00742	0.19122	-0.00334			--	--					-0.55935	-3.48918e-05
0.23004	0.12186	0.2362	0.12701	0.23787	0.13086				0.07166	-0.01489	0.13665	-0.00745	0.18941	-0.00335			--	--					-0.56042	-8.91729e-05
0.22897	0.1214	0.23363	0.12652	0.23595	0.13033				0.07016	-0.01486	0.13535	-0.00744	0.18802	-0.00336			--	--					-0.56158	-0.000134007
0.22767	0.12091	0.23205	0.12603	0.23473	0.12977				0.06892	-0.01497	0.13428	-0.00744	0.18616	-0.0034			--	--					-0.56319	-0.000166347
0.22589	0.12043	0.23046	0.12552	0.23315	0.12919				0.06708	-0.01491	0.13193	-0.00745	0.18508	-0.00341			--	--					-0.5652	-9.5201e-05
0.22445	0.11997	0.22919	0.125	0.23219	0.12862				0.06587	-0.01501	0.13049	-0.00753	0.18325	-0.00341			--	--					-0.56661	-0.000112338
0.2234	0.11949	0.2282	0.1245	0.23024	0.12806				0.06423	-0.015	0.12894	-0.00755	0.18206	-0.00346			--	--					-0.56808	-6.83911e-05
0.22114	0.11899	0.22611	0.124	0.22945	0.12751				0.06248	-0.01494	0.1273	-0.00759	0.18048	-0.00346			--	--					-0.56938	-1.82336e-05
0.21939	0.11851	0.22591	0.12348	0.22758	0.12695				0.06202	-0.01496	0.12605	-0.0076	0.17912	-0.00349			--	--					-0.57045	-1.62445e-05
0.21851	0.11803	0.22413	0.12298	0.226	0.12642				0.0599	-0.01508	0.12524	-0.00758	0.17768	-0.00348			--	--					-0.57246	-3.16231e-05
0.21656	0.11755	0.22185	0.12246	0.22478	0.12584				0.059	-0.01509	0.12343	-0.00763	0.17675	-0.00349			--	--					-0.57336	-7.2774e-05
0.2158	0.11706	0.22066	0.12193	0.2234	0.12529				0.0575	-0.01508	0.1219	-0.00775	0.1742	-0.00352			--	--					-0.57523	9.00627e-07
0.21416	0.11659	0.2195	0.12143	0.22224	0.12475				0.05623	-0.01517	0.12066	-0.00774	0.17293	-0.00352			--	--					-0.57695	5.80615e-05
0.21252	0.11611	0.21752	0.12092	0.21987	0.12418				0.05391	-0.01517	0.11845	-0.00771	0.1716	-0.00354			--	--					-0.57729	4.06519e-05
0.21131	0.1156	0.21583	0.12042	0.21803	0.12359				0.0523	-0.01508	0.11761	-0.00781	0.17036	-0.00357			--	--					-0.57947	-2.81956e-05
0.20981	0.11513	0.21535	0.11991	0.21761	0.12301				0.0514	-0.01522	0.11585	-0.00779	0.16847	-0.00357			--	--					-0.58082	-4.43533e-05
0.20862	0.11463	0.21323	0.11938	0.21557	0.12246				0.05033	-0.01526	0.11489	-0.00776	0.16765	-0.00358			--	--					-0.58232	-0.000197369
0.20585	0.11417	0.21153	0.11887	0.2147	0.12189				0.0488	-0.01535	0.11362	-0.00776	0.16609	-0.0036			--	--					-0.58427	-9.69838e-05
0.20557	0.11368	0.21029	0.11833	0.21297	0.12133				0.04677	-0.01536	0.11162	-0.00777	0.16383	-0.00362			--	--					-0.58591	-0.00013865
0.2037	0.11319	0.2084	0.11782	0.21153	0.12076				0.04484	-0.01541	0.11065	-0.00782	0.1631	-0.00366			--	--					-0.58721	-0.000114229
0.20243	0.11272	0.20741	0.11729	0.21015	0.12018				0.04408	-0.01543	0.10817	-0.00782	0.16115	-0.0037			--	--					-0.58857	7.64148e-06
0.20094	0.11222	0.20549	0.11675	0.20806	0.11958				0.04253	-0.01552	0.10715	-0.00786	0.16016	-0.00371			--	--					-0.59063	-0.000113443
0.19901	0.11175	0.20416	0.11622	0.2071	0.11901				0.04094	-0.01564	0.10605	-0.00788	0.15889	-0.00372			--	--					-0.59102	8.14427e-06
0.19743	0.11123	0.20249	0.1157	0.20492	0.11844				0.0399	-0.01572	0.10353	-0.00793	0.15725	-0.00374			--	--					-0.59295	-5.77216e-06
0.19585	0.11075	0.20201	0.11519	0.2043	0.11785				0.03809	-0.01575	0.1024	-0.00803	0.15544	-0.00375			--	--					-0.59441	-1.68157e-06
0.19475	0.11025	0.19978	0.11468	0.20257	0.11729				0.03668	-0.0158	0.10074	-0.00807	0.15377	-0.00376			--	--					-0.59594	9.61032e-05
0.19339	0.10978	0.19879	0.11415	0.20105	0.11669				0.03481	-0.01587	0.09961	-0.00807	0.15279	-0.00376			--	--					-0.59713	0.000168784
0.19167	0.10929	0.19701	0.11362	0.19949	0.11611				0.0336	-0.01585	0.0985	-0.00813	0.15072	-0.00379			--	--					-0.59899	0.000111007
0.19023	0.10881	0.19585	0.1131	0.19805	0.11552				0.03272	-0.01592	0.09706	-0.00816	0.14973	-0.00383			--	--					-0.60009	0.000153891
0.18893	0.1083	0.19415	0.11254	0.19706	0.11495				0.03063	-0.01594	0.09554	-0.00811	0.1479	-0.00385			--	--					-0.60235	9.56116e-05
0.1874	0.10783	0.19288	0.11202	0.19509	0.11437				0.02879	-0.016	0.09404	-0.00811	0.14648	-0.00385			--	--					-0.60334	-6.0748e-05
0.1861	0.10733	0.19147	0.11147	0.19381	0.11375				0.02786	-0.01596	0.09206	-0.00811	0.14569	-0.00387			--	--					-0.60462	0.000133995
0.1846	0.1068	0.18944	0.11094	0.1922	0.11319				0.02605	-0.01595	0.09056	-0.00813	0.14391	-0.00387			--	--					-0.60634	-3.34175e-06
0.18328	0.10634	0.18859	0.11039	0.19122	0.11258				0.0243	-0.01597	0.08966	-0.00812	0.14236	-0.0039			--	--					-0.60767	0.000127979
0.18166	0.10582	0.18604	0.10988	0.18941	0.11203				0.02354	-0.01599	0.08844	-0.00814	0.14058	-0.0039			--	--					-0.60939	7.7327e-05
0.18005	0.10533	0.18449	0.10935	0.18802	0.11142				0.0215	-0.01605	0.08706	-0.00816	0.13948	-0.00392			--	--					-0.61001	1.08274e-05
0.17892	0.10482	0.18336	0.10881	0.18616	0.11079				0.02009	-0.01609	0.08531	-0.00823	0.13821	-0.00391			--	--					-0.61199	9.99924e-05
0.17678	0.10432	0.18294	0.10825	0.18508	0.11021				0.01924	-0.01608	0.08336	-0.00831	0.13665	-0.00394			--	--					-0.61383	9.82444e-06
0.1759	0.10382	0.18096	0.10769	0.18325	0.1096				0.01758	-0.01617	0.082	-0.00836	0.13521	-0.00394			--	--					-0.61524	8.19508e-05
0.17437	0.10333	0.17946	0.10717	0.18206	0.10898				0.01588	-0.01615	0.08067	-0.00836	0.13318	-0.00394			--	--					-0.61631	0.000144584
0.17231	0.10282	0.17774	0.10662	0.18048	0.10838				0.01441	-0.01612	0.07858	-0.00844	0.13205	-0.00396			--	--					-0.61775	5.54538e-05
0.17115	0.10232	0.17627	0.10609	0.17912	0.10776				0.01243	-0.01616	0.07745	-0.00847	0.13072	-0.004			--	--					-0.61908	4.44088e-05
0.17028	0.10182	0.17517	0.10555	0.17768	0.10713				0.01159	-0.01628	0.07641	-0.00842	0.12956	-0.00403			--	--					-0.621	4.70677e-05
0.16861	0.1013	0.1731	0.10498	0.17675	0.10653				0.00995	-0.01626	0.07403	-0.00844	0.12713	-0.00403			--	--					-0.62216	1.31701e-06
0.1672	0.10079	0.17166	0.10442	0.1742	0.10591				0.00882	-0.01631	0.07276	-0.00847	0.12668	-0.00404			--	--					-0.62349	-2.38894e-05
0.16446	0.10029	0.17084	0.10386	0.17293	0.10527				0.00726	-0.01642	0.07177	-0.00851	0.12416	-0.00405			--	--					-0.62513	4.98278e-05
0.16383	0.09976	0.16881	0.10332	0.1716	0.10465				0.0061	-0.01634	0.06965	-0.00856	0.12283	-0.00407			--	--					-0.62722	-4.61074e-05
0.16194	0.09927	0.16787	0.10274	0.17036	0.10403				0.00418	-0.01637	0.06898	-0.00848	0.12167	-0.00409			--	--					-0.62906	-2.08383e-05
0.16109	0.09876	0.16576	0.10216	0.16847	0.10339				0.00251	-0.01638	0.06765	-0.00851	0.11998	-0.00409			--	--					-0.62996	-6.80634e-05
0.15948	0.09823	0.16488	0.10161	0.16765	0.10277				0.00133	-0.01648	0.06587	-0.0086	0.11811	-0.00412			--	--					-0.63163	-0.000103785
0.15796	0.09773	0.16344	0.10106	0.16609	0.10211				-0.000706425	-0.0165	0.06445	-0.00867	0.11775	-0.00412			--	--					-0.63279	-0.000100346
0.15652	0.09723	0.1622	0.1005	0.16383	0.10148				-0.00172	-0.0164	0.06341	-0.00869	0.11597	-0.00412			--	--					-0.63349	-9.43487e-05
0.15516	0.09671	0.15991	0.09994	0.1631	0.10082				-0.00305	-0.01651	0.0618	-0.00867	0.11407	-0.00413			--	--					-0.63601	2.35579e-05
0.15355	0.0962	0.15827	0.09936	0.16115	0.10018				-0.00413	-0.01649	0.0605	-0.00869	0.11258	-0.00412			--	--					-0.6379	8.6849e-06
0.15273	0.09567	0.15714	0.09877	0.16016	0.09954				-0.00599	-0.01648	0.05793	-0.00874	0.11142	-0.00411			--	--					-0.63883	8.38729e-06
0.15036	0.09516	0.15584	0.09819	0.15889	0.09889				-0.00808	-0.01657	0.0568	-0.00873	0.10995	-0.00411			--	--					-0.64022	5.1878e-05
0.14849	0.09464	0.15361	0.09763	0.15725	0.0982				-0.00867	-0.0166	0.05555	-0.00878	0.10834	-0.00413
0.14781	0.09411	0.15307	0.09704	0.15544	0.09752				-0.01006	-0.01663	0.05434	-0.00881	0.10707	-0.00414
0.14499	0.0936	0.1514	0.0965	0.15377	0.09684				-0.01221	-0.01674	0.05253	-0.00888	0.10579	-0.00415
0.14428	0.09306	0.14976	0.09591	0.15279	0.09621				-0.01331	-0.01684	0.05103	-0.00894	0.10444	-0.00418
0.14309	0.09252	0.14874	0.09533	0.15072	0.09554				-0.01452	-0.01677	0.04888	-0.00899	0.10223	-0.0042
0.14103	0.09199	0.14691	0.09476	0.14973	0.09488				-0.01625	-0.0169	0.04826	-0.00899	0.10116	-0.00422
0.13953	0.09148	0.14547	0.09416	0.1479	0.09419				-0.0176	-0.01699	0.04677	-0.00905	0.09949	-0.00422
0.13877	0.09095	0.14417	0.09358	0.14648	0.09352				-0.01888	-0.01707	0.04521	-0.00911	0.09856	-0.00426
0.13761	0.09043	0.14253	0.09297	0.14569	0.09285				-0.02085	-0.01714	0.04292	-0.00909	0.09684	-0.00425
0.13555	0.08991	0.1408	0.09239	0.14391	0.09213				-0.02252	-0.01714	0.04233	-0.00907	0.09523	-0.00426
0.13445	0.08935	0.13945	0.0918	0.14236	0.09141				-0.02371	-0.01723	0.04077	-0.00903	0.09387	-0.00426
0.13219	0.08885	0.13815	0.09123	0.14058	0.0907				-0.02512	-0.01728	0.03936	-0.00909	0.09212	-0.00426
0.13103	0.08831	0.13665	0.09065	0.13948	0.09005				-0.02715	-0.0173	0.03761	-0.00908	0.09141	-0.00425
0.12964	0.08778	0.13535	0.09006	0.13821	0.08938				-0.02857	-0.01732	0.03645	-0.00907	0.08943	-0.00429
0.12851	0.08725	0.13428	0.08943	0.13665	0.0887				-0.0297	-0.01734	0.03507	-0.0091	0.08771	-0.00432
0.12648	0.0867	0.13193	0.08887	0.13521	0.08801				-0.03108	-0.0174	0.03317	-0.00916	0.08698	-0.00432
0.1256	0.08616	0.13049	0.08826	0.13318	0.08727				-0.03165	-0.01745	0.03233	-0.00924	0.08579	-0.00435
0.12343	0.08563	0.12894	0.08763	0.13205	0.08657				-0.03439	-0.01742	0.03049	-0.00923	0.08364	-0.00436
0.12193	0.08508	0.1273	0.08705	0.13072	0.08585				-0.0356	-0.0175	0.02905	-0.00931	0.08231	-0.00439
0.12136	0.08456	0.12605	0.08646	0.12956	0.08515				-0.03662	-0.01746	0.02713	-0.00935	0.08059	-0.00442
0.11987	0.08401	0.12524	0.08587	0.12713	0.08443				-0.03826	-0.01754	0.02676	-0.00944	0.07901	-0.00443
0.11769	0.08345	0.12343	0.08523	0.12668	0.08373				-0.03967	-0.01757	0.02472	-0.00941	0.07717	-0.00445
0.11707	0.08291	0.1219	0.08462	0.12416	0.08301				-0.04126	-0.01764	0.02317	-0.0094	0.07627	-0.00443
0.11546	0.08238	0.12066	0.08402	0.12283	0.0823				-0.04315	-0.01761	0.02119	-0.00938	0.07499	-0.00447
0.11331	0.08183	0.11845	0.0834	0.12167	0.08159				-0.04422	-0.01767	0.02043	-0.00939	0.07369	-0.00449
0.11133	0.08128	0.11761	0.08278	0.11998	0.08086				-0.04583	-0.01763	0.01873	-0.00942	0.07166	-0.00451
0.11097	0.08071	0.11585	0.08216	0.11811	0.08012				-0.04713	-0.01771	0.01718	-0.00941	0.07061	-0.00449
0.10885	0.08015	0.11489	0.0815	0.11775	0.07938				-0.04931	-0.01779	0.01633	-0.00941	0.06914	-0.00453
0.10746	0.07961	0.11362	0.08089	0.11597	0.07863				-0.04993	-0.01781	0.01421	-0.00945	0.06688	-0.00453
0.10616	0.07906	0.11162	0.08031	0.11407	0.07792				-0.05213	-0.01788	0.01325	-0.00949	0.06564	-0.00453
0.10475	0.07848	0.11065	0.0797	0.11258	0.07721				-0.05321	-0.01789	0.01224	-0.00947	0.06451	-0.00456
0.10336	0.07794	0.10817	0.07905	0.11142	0.07649				-0.05516	-0.01794	0.01012	-0.00948	0.06245	-0.00456
0.10147	0.07738	0.10715	0.07845	0.10995	0.07574				-0.05589	-0.01805	0.00856	-0.00956	0.06154	-0.00461
0.0993	0.0768	0.10605	0.07782	0.10834	0.07502				-0.05779	-0.01797	0.00704	-0.00958	0.0599	-0.00462
0.09898	0.07625	0.10353	0.07717	0.10707	0.07429				-0.05959	-0.01814	0.00678	-0.00958	0.05897	-0.00464
0.09751	0.07571	0.1024	0.07655	0.10579	0.07354				-0.0605	-0.01816	0.00379	-0.00956	0.05745	-0.00462
0.09596	0.07513	0.10074	0.07588	0.10444	0.07283				-0.0616	-0.01819	0.00229	-0.00956	0.05521	-0.00464
0.09472	0.07458	0.09961	0.07525	0.10223	0.07207				-0.06349	-0.01817	0.00116	-0.00955	0.05403	-0.00465
0.09271	0.074	0.0985	0.07461	0.10116	0.0713				-0.06536	-0.01821	-0.000169542	-0.00963	0.05171	-0.00465
0.0911	0.07345	0.09706	0.07397	0.09949	0.07056				-0.06618	-0.0181	-0.00172	-0.00964	0.05038	-0.00465
0.08983	0.07288	0.09554	0.07331	0.09856	0.06984				-0.06751	-0.01825	-0.00294	-0.00969	0.04953	-0.00464
0.08794	0.07232	0.09404	0.07267	0.09684	0.06909				-0.0696	-0.01824	-0.00424	-0.00969	0.04863	-0.00465
0.08678	0.07172	0.09206	0.07203	0.09523	0.06831				-0.07112	-0.01828	-0.00608	-0.00967	0.04631	-0.00466
0.08545	0.07114	0.09056	0.07136	0.09387	0.06755				-0.07214	-0.0183	-0.00788	-0.00972	0.04459	-0.00467
0.0835	0.07059	0.08966	0.0707	0.09212	0.06679				-0.07355	-0.01833	-0.00913	-0.00975	0.04422	-0.00469
0.08257	0.07002	0.08844	0.07011	0.09141	0.06606				-0.07587	-0.01835	-0.01046	-0.00981	0.04227	-0.00472
0.08155	0.06943	0.08706	0.06945	0.08943	0.06528				-0.07694	-0.01842	-0.01187	-0.00982	0.04103	-0.00474
0.07966	0.06887	0.08531	0.06879	0.08771	0.06455				-0.07813	-0.01845	-0.0132	-0.0098	0.03897	-0.00477
0.07774	0.06826	0.08336	0.06813	0.08698	0.06378				-0.08005	-0.01859	-0.01512	-0.00985	0.03764	-0.00477
0.07675	0.06769	0.082	0.06746	0.08579	0.06302				-0.0818	-0.01855	-0.0167	-0.0099	0.03642	-0.00475
0.07516	0.06711	0.08067	0.06682	0.08364	0.06224				-0.08305	-0.01855	-0.01803	-0.00991	0.03481	-0.00476
0.07341	0.06654	0.07858	0.06612	0.08231	0.06148				-0.08469	-0.01858	-0.0195	-0.00995	0.03334	-0.00476
0.07166	0.06593	0.07745	0.06544	0.08059	0.06065				-0.08604	-0.01854	-0.0204	-0.01	0.03221	-0.00477
0.07016	0.06534	0.07641	0.06474	0.07901	0.05987				-0.08712	-0.01855	-0.02201	-0.01001	0.0304	-0.00477
0.06892	0.06477	0.07403	0.06409	0.07717	0.0591				-0.08909	-0.01856	-0.02376	-0.01006	0.02956	-0.00478
0.06708	0.06417	0.07276	0.06343	0.07627	0.0583				-0.08997	-0.01866	-0.02495	-0.01001	0.02797	-0.00479
0.06587	0.06359	0.07177	0.06278	0.07499	0.05755				-0.09212	-0.01871	-0.02636	-0.01004	0.02591	-0.00481
0.06423	0.06302	0.06965	0.06208	0.07369	0.05673				-0.09319	-0.01869	-0.02843	-0.0101	0.02467	-0.00478
0.06248	0.06238	0.06898	0.06142	0.07166	0.05595				-0.09508	-0.01873	-0.02964	-0.01009	0.02357	-0.00478
0.06202	0.06182	0.06765	0.06073	0.07061	0.05514				-0.09672	-0.0187	-0.03125	-0.01008	0.02176	-0.00479
0.0599	0.06121	0.06587	0.06002	0.06914	0.05436				-0.09746	-0.01885	-0.03137	-0.01007	0.01947	-0.00478
0.059	0.06064	0.06445	0.05934	0.06688	0.05355				-0.09927	-0.01888	-0.03377	-0.01007	0.01873	-0.00478
0.0575	0.06004	0.06341	0.05864	0.06564	0.0527				-0.10071	-0.01892	-0.03589	-0.01011	0.01735	-0.00476
0.05623	0.05946	0.0618	0.05797	0.06451	0.0519				-0.10195	-0.0188	-0.0371	-0.01009	0.01588	-0.00479
0.05391	0.05885	0.0605	0.05731	0.06245	0.05112				-0.10373	-0.01891	-0.03866	-0.01014	0.0152	-0.0048
0.0523	0.05823	0.05793	0.05659	0.06154	0.05034				-0.10512	-0.01883	-0.0397	-0.01012	0.01252	-0.0048
0.0514	0.05764	0.0568	0.05587	0.0599	0.04951				-0.10622	-0.01884	-0.0408	-0.01013	0.01105	-0.0048
0.05033	0.05706	0.05555	0.0552	0.05897	0.04871				-0.10834	-0.01888	-0.04213	-0.01019	0.01023	-0.0048
0.0488	0.05645	0.05434	0.0545	0.05745	0.04786				-0.10921	-0.01891	-0.04369	-0.01018	0.00873	-0.00481
0.04677	0.05584	0.05253	0.05379	0.05521	0.04702				-0.11139	-0.01903	-0.04569	-0.01017	0.00715	-0.00477
0.04484	0.05524	0.05103	0.05306	0.05403	0.04619				-0.11249	-0.01902	-0.04716	-0.01028	0.00503	-0.00478
0.04408	0.05463	0.04888	0.05236	0.05171	0.04536				-0.1132	-0.01903	-0.04888	-0.01026	0.00381	-0.00476
0.04253	0.05401	0.04826	0.05165	0.05038	0.04455				-0.11515	-0.01909	-0.04985	-0.01028	0.00223	-0.00474
0.04094	0.05338	0.04677	0.05093	0.04953	0.04374				-0.11622	-0.01911	-0.05129	-0.0103	0.000875968	-0.00473
0.0399	0.05279	0.04521	0.05022	0.04863	0.04295				-0.11882	-0.01917	-0.05321	-0.01029	-5.6514e-05	-0.00472
0.03809	0.05216	0.04292	0.04947	0.04631	0.04211				-0.12004	-0.01914	-0.05502	-0.01029	-0.00102	-0.00472
0.03668	0.05155	0.04233	0.04876	0.04459	0.0413				-0.12117	-0.01912	-0.05592	-0.0103	-0.00288	-0.00473
0.03481	0.05091	0.04077	0.04802	0.04422	0.04045				-0.12266	-0.01904	-0.05739	-0.01029	-0.00517	-0.00476
0.0336	0.05029	0.03936	0.0473	0.04227	0.03959				-0.12456	-0.01914	-0.05923	-0.0103	-0.00588	-0.00477
0.03272	0.04967	0.03761	0.04659	0.04103	0.03876				-0.12603	-0.019	-0.06104	-0.01029	-0.00754	-0.00478
0.03063	0.04903	0.03645	0.04587	0.03897	0.03791				-0.12699	-0.01906	-0.06146	-0.01029	-0.0087	-0.00479
0.02879	0.0484	0.03507	0.04516	0.03764	0.03708				-0.12809	-0.01909	-0.06375	-0.01031	-0.01009	-0.0048
0.02786	0.04778	0.03317	0.04444	0.03642	0.03626				-0.13001	-0.01916	-0.06491	-0.01025	-0.01184	-0.00479
0.02605	0.04715	0.03233	0.0437	0.03481	0.03541				-0.1319	-0.01918	-0.06686	-0.01034	-0.01393	-0.00477
0.0243	0.04652	0.03049	0.04295	0.03334	0.03455				-0.13301	-0.01919	-0.06779	-0.01036	-0.01534	-0.0048
0.02354	0.04588	0.02905	0.04222	0.03221	0.03372				-0.13459	-0.01925	-0.06968	-0.01034	-0.0158	-0.0048
0.0215	0.04527	0.02713	0.04146	0.0304	0.03287				-0.13606	-0.01935	-0.07036	-0.01038	-0.01814	-0.00477
0.02009	0.04464	0.02676	0.0407	0.02956	0.03205				-0.13744	-0.01927	-0.07237	-0.01036	-0.01876	-0.00476
0.01924	0.044	0.02472	0.03995	0.02797	0.03118				-0.13919	-0.01924	-0.07409	-0.01034	-0.02083	-0.00474
0.01758	0.04337	0.02317	0.03923	0.02591	0.03033				-0.14069	-0.01918	-0.0746	-0.01034	-0.02193	-0.00473
0.01588	0.04272	0.02119	0.0385	0.02467	0.02947				-0.14179	-0.01918	-0.07694	-0.01037	-0.02331	-0.00469
0.01441	0.04209	0.02043	0.03772	0.02357	0.02864				-0.14332	-0.01923	-0.07807	-0.01036	-0.02484	-0.00469
0.01243	0.04144	0.01873	0.03697	0.02176	0.0278				-0.1447	-0.01929	-0.07946	-0.01036	-0.02687	-0.0047
0.01159	0.0408	0.01718	0.03621	0.01947	0.02694				-0.14648	-0.01924	-0.08087	-0.01034	-0.02744	-0.00471
0.00995	0.04018	0.01633	0.03551	0.01873	0.02609				-0.1477	-0.01925	-0.08248	-0.01031	-0.02927	-0.00468
0.00882	0.03952	0.01421	0.03474	0.01735	0.02524				-0.14951	-0.01934	-0.08454	-0.01029	-0.03091	-0.00467
0.00726	0.0389	0.01325	0.03398	0.01588	0.02443				-0.15143	-0.01941	-0.08522	-0.01026	-0.03224	-0.00466
0.0061	0.03826	0.01224	0.03321	0.0152	0.02357				-0.15214	-0.01946	-0.08703	-0.01028	-0.03405	-0.00463
0.00418	0.03758	0.01012	0.03247	0.01252	0.02272				-0.15375	-0.01942	-0.08825	-0.01023	-0.0358	-0.00462
0.00251	0.03694	0.00856	0.03171	0.01105	0.02187				-0.15544	-0.01947	-0.08955	-0.01022	-0.03741	-0.00461
0.00133	0.0363	0.00704	0.03096	0.01023	0.02102				-0.15765	-0.01946	-0.09116	-0.01025	-0.03849	-0.00459
-0.000706425	0.03564	0.00678	0.03019	0.00873	0.02016				-0.15866	-0.01937	-0.09232	-0.01024	-0.04029	-0.00458
-0.00172	0.035	0.00379	0.02943	0.00715	0.0193				-0.1594	-0.01938	-0.09421	-0.01025	-0.04123	-0.00457
-0.00305	0.03439	0.00229	0.02866	0.00503	0.01847				-0.1616	-0.0194	-0.09576	-0.01026	-0.04233	-0.00454
-0.00413	0.03372	0.00116	0.02788	0.00381	0.01764				-0.16324	-0.01936	-0.09729	-0.01031	-0.04442	-0.00452
-0.00599	0.03305	-0.000169542	0.02713	0.00223	0.01678				-0.1644	-0.01954	-0.09876	-0.0103	-0.04614	-0.00451
-0.00808	0.0324	-0.00172	0.02639	0.000875968	0.01595				-0.16553	-0.01948	-0.09978	-0.01032	-0.04674	-0.00451
-0.00867	0.03176	-0.00294	0.02563	-5.6514e-05	0.01513				-0.16703	-0.01944	-0.10108	-0.0103	-0.04846	-0.00451
-0.01006	0.03111	-0.00424	0.02483	-0.00102	0.01432				-0.16858	-0.01957	-0.10322	-0.01025	-0.04965	-0.00449
-0.01221	0.03042	-0.00608	0.02408	-0.00288	0.01343				-0.16988	-0.01954	-0.10432	-0.01022	-0.05222	-0.00449
-0.01331	0.02978	-0.00788	0.02329	-0.00517	0.0126				-0.17189	-0.01959	-0.10613	-0.01021	-0.0536	-0.00447
-0.01452	0.02912	-0.00913	0.02248	-0.00588	0.01178				-0.17299	-0.01955	-0.10715	-0.01011	-0.05473	-0.00445
-0.01625	0.02846	-0.01046	0.02172	-0.00754	0.01093				-0.17406	-0.01944	-0.10896	-0.01012	-0.05578	-0.00444
-0.0176	0.02779	-0.01187	0.02094	-0.0087	0.01007				-0.17613	-0.01948	-0.11088	-0.01009	-0.05779	-0.00443
-0.01888	0.02711	-0.0132	0.02019	-0.01009	0.00923				-0.17723	-0.01932	-0.1119	-0.01011	-0.05855	-0.00442
-0.02085	0.02643	-0.01512	0.01942	-0.01184	0.00837				-0.17856	-0.01932	-0.11396	-0.01014	-0.06081	-0.00441
-0.02252	0.02576	-0.0167	0.01859	-0.01393	0.00752				-0.18045	-0.01934	-0.11464	-0.01011	-0.06137	-0.00439
-0.02371	0.02509	-0.01803	0.01782	-0.01534	0.00668				-0.18152	-0.01931	-0.11704	-0.0101	-0.06327	-0.00434
-0.02512	0.0244	-0.0195	0.01703	-0.0158	0.00584				-0.18231	-0.01923	-0.11789	-0.01009	-0.06482	-0.00434
-0.02715	0.02373	-0.0204	0.01624	-0.01814	0.00501				-0.18483	-0.01935	-0.11967	-0.0101	-0.06573	-0.0043
-0.02857	0.02304	-0.02201	0.01543	-0.01876	0.00415				-0.18686	-0.01928	-0.12102	-0.01008	-0.06818	-0.00429
-0.0297	0.02235	-0.02376	0.01461	-0.02083	0.00331				-0.18729	-0.01937	-0.12199	-0.01009	-0.06898	-0.00431
-0.03108	0.02169	-0.02495	0.01384	-0.02193	0.00247				-0.18977	-0.01946	-0.12388	-0.01006	-0.07036	-0.0043
-0.03165	0.021	-0.02636	0.01303	-0.02331	0.00163				-0.19076	-0.01928	-0.1254	-0.01007	-0.07208	-0.00428
-0.03439	0.0203	-0.02843	0.01224	-0.02484	0.000799098				-0.19232	-0.0193	-0.12648	-0.00996	-0.07341	-0.00428
-0.0356	0.01961	-0.02964	0.01146	-0.02687	-1.04991e-05				-0.19379	-0.0193	-0.12783	-0.00993	-0.07533	-0.00426
-0.03662	0.01892	-0.03125	0.01063	-0.02744	-0.000848094				-0.19554	-0.0192	-0.12919	-0.00993	-0.07646	-0.00426
-0.03826	0.01823	-0.03137	0.00982	-0.02927	-0.00166				-0.19692	-0.01924	-0.13196	-0.0099	-0.07754	-0.00424
-0.03967	0.01754	-0.03377	0.00904	-0.03091	-0.00249				-0.19783	-0.01909	-0.1323	-0.0099	-0.07957	-0.00423
-0.04126	0.01685	-0.03589	0.00819	-0.03224	-0.0033				-0.19997	-0.01919	-0.13385	-0.0099	-0.08141	-0.0042
-0.04315	0.01617	-0.0371	0.00742	-0.03405	-0.00418				-0.20105	-0.01928	-0.13549	-0.00984	-0.082	-0.00418
-0.04422	0.01545	-0.03866	0.00662	-0.0358	-0.005				-0.20272	-0.01917	-0.13758	-0.00984	-0.08418	-0.00417
-0.04583	0.01479	-0.0397	0.00582	-0.03741	-0.0058				-0.20382	-0.01914	-0.1388	-0.00979	-0.08548	-0.00416
-0.04713	0.01405	-0.0408	0.00501	-0.03849	-0.00657				-0.20557	-0.01919	-0.13928	-0.00976	-0.08683	-0.00416
-0.04931	0.01337	-0.04213	0.00421	-0.04029	-0.00739				-0.2069	-0.01914	-0.14131	-0.00972	-0.08839	-0.00412
-0.04993	0.01266	-0.04369	0.00339	-0.04123	-0.0082				-0.20775	-0.01913	-0.14307	-0.00978	-0.08915	-0.00414
-0.05213	0.01197	-0.04569	0.00258	-0.04233	-0.00898				-0.20995	-0.01901	-0.14388	-0.00974	-0.09155	-0.00415
-0.05321	0.01126	-0.04716	0.00175	-0.04442	-0.0098				-0.2108	-0.0189	-0.14586	-0.00969	-0.09291	-0.00414
-0.05516	0.01058	-0.04888	0.000944919	-0.04614	-0.01062				-0.21227	-0.01885	-0.14846	-0.00962	-0.09404	-0.00417
-0.05589	0.00983	-0.04985	0.000116657	-0.04674	-0.01143				-0.21447	-0.01885	-0.14826	-0.00972	-0.09562	-0.00416
-0.05779	0.00913	-0.05129	-0.00069294	-0.04846	-0.01222				-0.21588	-0.01879	-0.1505	-0.00962	-0.09658	-0.00417
-0.05959	0.00843	-0.05321	-0.00149	-0.04965	-0.01301				-0.21769	-0.01885	-0.15174	-0.00964	-0.0985	-0.00417
-0.0605	0.0077	-0.05502	-0.00233	-0.05222	-0.01377				-0.21896	-0.01886	-0.15267	-0.00962	-0.10017	-0.00416
-0.0616	0.00699	-0.05592	-0.00316	-0.0536	-0.01457				-0.21995	-0.01891	-0.15465	-0.0096	-0.10206	-0.00419
-0.06349	0.00626	-0.05739	-0.00396	-0.05473	-0.01532				-0.22199	-0.01895	-0.15541	-0.00958	-0.10269	-0.00421
-0.06536	0.00557	-0.05923	-0.00479	-0.05578	-0.01615				-0.22334	-0.01887	-0.1579	-0.00952	-0.10339	-0.00421
-0.06618	0.00485	-0.06104	-0.00561	-0.05779	-0.01696				-0.22526	-0.01893	-0.1592	-0.00943	-0.10579	-0.00418
-0.06751	0.00412	-0.06146	-0.00642	-0.05855	-0.01774				-0.22589	-0.01893	-0.16143	-0.00944	-0.108	-0.00419
-0.0696	0.00341	-0.06375	-0.00724	-0.06081	-0.0185				-0.22809	-0.01886	-0.16163	-0.00945	-0.10839	-0.00415
-0.07112	0.0027	-0.06491	-0.00806	-0.06137	-0.01927				-0.22911	-0.01885	-0.16403	-0.00943	-0.11043	-0.00417
-0.07214	0.00198	-0.06686	-0.00887	-0.06327	-0.02005				-0.23049	-0.01879	-0.16451	-0.00941	-0.11198	-0.00416
-0.07355	0.00125	-0.06779	-0.00969	-0.06482	-0.0208				-0.2314	-0.01867	-0.16669	-0.00934	-0.11311	-0.00413
-0.07587	0.000534287	-0.06968	-0.01052	-0.06573	-0.02156				-0.23295	-0.01858	-0.16706	-0.00936	-0.11472	-0.00413
-0.07694	-0.000212315	-0.07036	-0.01134	-0.06818	-0.02234				-0.23496	-0.01861	-0.16954	-0.00939	-0.11639	-0.00413
-0.07813	-0.00092392	-0.07237	-0.01218	-0.06898	-0.02309				-0.23685	-0.01851	-0.17132	-0.00931	-0.118	-0.00412
-0.08005	-0.00166	-0.07409	-0.013	-0.07036	-0.02384				-0.23809	-0.01853	-0.17251	-0.00934	-0.11947	-0.00411
-0.0818	-0.00237	-0.0746	-0.01385	-0.07208	-0.0246				-0.23945	-0.01858	-0.17403	-0.00927	-0.12023	-0.00412
-0.08305	-0.00311	-0.07694	-0.01463	-0.07341	-0.02539				-0.24117	-0.01848	-0.17466	-0.00924	-0.12221	-0.00413
-0.08469	-0.00384	-0.07807	-0.01546	-0.07533	-0.02613				-0.24278	-0.01844	-0.17669	-0.00921	-0.12385	-0.00412
-0.08604	-0.0046	-0.07946	-0.01629	-0.07646	-0.02686				-0.24417	-0.0184	-0.17833	-0.00912	-0.12512	-0.00412
-0.08712	-0.00532	-0.08087	-0.01709	-0.07754	-0.02763				-0.24595	-0.01842	-0.1794	-0.0091	-0.12653	-0.00409
-0.08909	-0.00605	-0.08248	-0.01793	-0.07957	-0.02837				-0.24674	-0.01833	-0.18144	-0.00912	-0.12752	-0.00411
-0.08997	-0.00676	-0.08454	-0.01876	-0.08141	-0.0291				-0.24875	-0.01837	-0.1826	-0.00908	-0.12894	-0.00409
-0.09212	-0.00751	-0.08522	-0.0196	-0.082	-0.02987				-0.24993	-0.01831	-0.18455	-0.00902	-0.13089	-0.00412
-0.09319	-0.00824	-0.08703	-0.02039	-0.08418	-0.03058				-0.25149	-0.01824	-0.18593	-0.00903	-0.13332	-0.00409
-0.09508	-0.00896	-0.08825	-0.02121	-0.08548	-0.03134				-0.25313	-0.01814	-0.18706	-0.00897	-0.13371	-0.00409
-0.09672	-0.00972	-0.08955	-0.02201	-0.08683	-0.03206				-0.25437	-0.01816	-0.18862	-0.00898	-0.13496	-0.00409
-0.09746	-0.01045	-0.09116	-0.02282	-0.08839	-0.03279				-0.25615	-0.0181	-0.19003	-0.00899	-0.13685	-0.0041
-0.09927	-0.01123	-0.09232	-0.02362	-0.08915	-0.03351				-0.25748	-0.01797	-0.19105	-0.009	-0.13852	-0.00408
-0.10071	-0.01195	-0.09421	-0.02444	-0.09155	-0.03426				-0.25963	-0.01813	-0.19322	-0.00898	-0.13984	-0.00407
-0.10195	-0.01269	-0.09576	-0.02527	-0.09291	-0.03499				-0.25985	-0.018	-0.19427	-0.00898	-0.14086	-0.00405
-0.10373	-0.01343	-0.09729	-0.0261	-0.09404	-0.03571				-0.26189	-0.01791	-0.19534	-0.00895	-0.14222	-0.00403
-0.10512	-0.01417	-0.09876	-0.02692	-0.09562	-0.03647				-0.2635	-0.01789	-0.19709	-0.00894	-0.14456	-0.00403
-0.10622	-0.01492	-0.09978	-0.02775	-0.09658	-0.03718				-0.26553	-0.01784	-0.19938	-0.00891	-0.14482	-0.00402
-0.10834	-0.01566	-0.10108	-0.02856	-0.0985	-0.03796				-0.26612	-0.0179	-0.2006	-0.00887	-0.14711	-0.004
-0.10921	-0.0164	-0.10322	-0.02936	-0.10017	-0.03869				-0.2681	-0.01775	-0.20207	-0.00887	-0.14866	-0.00401
-0.11139	-0.01714	-0.10432	-0.03017	-0.10206	-0.03941				-0.2694	-0.01786	-0.20339	-0.00878	-0.15036	-0.00398
-0.11249	-0.01791	-0.10613	-0.03098	-0.10269	-0.04016				-0.2709	-0.01775	-0.20455	-0.0088	-0.15166	-0.00397
-0.1132	-0.01863	-0.10715	-0.0318	-0.10339	-0.04089				-0.27203	-0.01779	-0.20642	-0.00881	-0.15318	-0.00394
-0.11515	-0.01941	-0.10896	-0.03261	-0.10579	-0.04162				-0.2739	-0.01775	-0.20758	-0.00875	-0.15471	-0.00395
-0.11622	-0.02015	-0.11088	-0.0334	-0.108	-0.04238				-0.27573	-0.0177	-0.20868	-0.00876	-0.1557	-0.00394
-0.11882	-0.02091	-0.1119	-0.0342	-0.10839	-0.04312				-0.27723	-0.01762	-0.2106	-0.00876	-0.15753	-0.00393
-0.12004	-0.02165	-0.11396	-0.03503	-0.11043	-0.0439				-0.27799	-0.01765	-0.21246	-0.00879	-0.15849	-0.00394
-0.12117	-0.02241	-0.11464	-0.03581	-0.11198	-0.0446				-0.2798	-0.01768	-0.21385	-0.00871	-0.16053	-0.00395
-0.12266	-0.02316	-0.11704	-0.03658	-0.11311	-0.04532				-0.28099	-0.01757	-0.21487	-0.00872	-0.16197	-0.00396
-0.12456	-0.02393	-0.11789	-0.03744	-0.11472	-0.04604				-0.28181	-0.01753	-0.21687	-0.00868	-0.16338	-0.00399
-0.12603	-0.02467	-0.11967	-0.03822	-0.11639	-0.04677				-0.28376	-0.01752	-0.21834	-0.00869	-0.16437	-0.00396
-0.12699	-0.02541	-0.12102	-0.03904	-0.118	-0.04749				-0.28514	-0.01738	-0.21936	-0.00864	-0.16629	-0.00395
-0.12809	-0.02616	-0.12199	-0.03985	-0.11947	-0.04824				-0.28737	-0.01727	-0.2212	-0.00861	-0.16754	-0.00396
-0.13001	-0.02692	-0.12388	-0.04062	-0.12023	-0.04896				-0.2885	-0.01722	-0.22264	-0.00858	-0.16926	-0.00393
-0.1319	-0.02767	-0.1254	-0.04143	-0.12221	-0.04969				-0.29085	-0.01731	-0.22436	-0.00855	-0.17081	-0.00389
-0.13301	-0.02843	-0.12648	-0.04222	-0.12385	-0.05044				-0.29136	-0.01714	-0.22586	-0.00856	-0.17245	-0.00388
-0.13459	-0.02917	-0.12783	-0.04301	-0.12512	-0.05118				-0.29297	-0.01712	-0.22738	-0.00858	-0.17358	-0.00385
-0.13606	-0.02995	-0.12919	-0.0438	-0.12653	-0.05188				-0.29413	-0.01708	-0.22854	-0.0085	-0.175	-0.00385
-0.13744	-0.03072	-0.13196	-0.04461	-0.12752	-0.05258				-0.29568	-0.0171	-0.2295	-0.0085	-0.17692	-0.00383
-0.13919	-0.03147	-0.1323	-0.04537	-0.12894	-0.05332				-0.29712	-0.01705	-0.23117	-0.00847	-0.17754	-0.00381
-0.14069	-0.03223	-0.13385	-0.04615	-0.13089	-0.05402				-0.29899	-0.01711	-0.23278	-0.00845	-0.17957	-0.00384
-0.14179	-0.03297	-0.13549	-0.04693	-0.13332	-0.05478				-0.29992	-0.01702	-0.23431	-0.00835	-0.1811	-0.00385
-0.14332	-0.03374	-0.13758	-0.04775	-0.13371	-0.05551				-0.3028	-0.01705	-0.23572	-0.00837	-0.18229	-0.00387
-0.1447	-0.03449	-0.1388	-0.0485	-0.13496	-0.05622				-0.30357	-0.01696	-0.23739	-0.00835	-0.18421	-0.00387
-0.14648	-0.03522	-0.13928	-0.04929	-0.13685	-0.05698				-0.3043	-0.017	-0.23855	-0.00831	-0.18528	-0.00384
-0.1477	-0.036	-0.14131	-0.05006	-0.13852	-0.05767				-0.30628	-0.01679	-0.2397	-0.00827	-0.1865	-0.00386
-0.14951	-0.03676	-0.14307	-0.05083	-0.13984	-0.0584				-0.30797	-0.01674	-0.24143	-0.0083	-0.18774	-0.00389
-0.15143	-0.03754	-0.14388	-0.05161	-0.14086	-0.05909				-0.30871	-0.01678	-0.2431	-0.00828	-0.19003	-0.00388
-0.15214	-0.03832	-0.14586	-0.05238	-0.14222	-0.05982				-0.31063	-0.01677	-0.24456	-0.00832	-0.19076	-0.00389
-0.15375	-0.03907	-0.14846	-0.05313	-0.14456	-0.06053				-0.31249	-0.01663	-0.24626	-0.00827	-0.19232	-0.00392
-0.15544	-0.03982	-0.14826	-0.05391	-0.14482	-0.06125				-0.31331	-0.01664	-0.24759	-0.00831	-0.19444	-0.00389
-0.15765	-0.04058	-0.1505	-0.05469	-0.14711	-0.06194				-0.31492	-0.01665	-0.24934	-0.00823	-0.19554	-0.0039
-0.15866	-0.04136	-0.15174	-0.05547	-0.14866	-0.06267				-0.31639	-0.01661	-0.25101	-0.00822	-0.19701	-0.00388
-0.1594	-0.04213	-0.15267	-0.05621	-0.15036	-0.06336				-0.31815	-0.01652	-0.25208	-0.00818	-0.19805	-0.00389
-0.1616	-0.04288	-0.15465	-0.05696	-0.15166	-0.06409				-0.32001	-0.01657	-0.25352	-0.00817	-0.20023	-0.00387
-0.16324	-0.04364	-0.15541	-0.05773	-0.15318	-0.06478				-0.32131	-0.01647	-0.25505	-0.00809	-0.2015	-0.00387
-0.1644	-0.04441	-0.1579	-0.05851	-0.15471	-0.06546				-0.32301	-0.01643	-0.25751	-0.00809	-0.20303	-0.00387
-0.16553	-0.04518	-0.1592	-0.05923	-0.1557	-0.06616				-0.32425	-0.01636	-0.25785	-0.00804	-0.20424	-0.00388
-0.16703	-0.04595	-0.16143	-0.06002	-0.15753	-0.06685				-0.32558	-0.01636	-0.25929	-0.00802	-0.20452	-0.00387
-0.16858	-0.04671	-0.16163	-0.06075	-0.15849	-0.06754				-0.32699	-0.0162	-0.26047	-0.00803	-0.20667	-0.00385
-0.16988	-0.04748	-0.16403	-0.0615	-0.16053	-0.06824				-0.32767	-0.01622	-0.26242	-0.00805	-0.20871	-0.00385
-0.17189	-0.04824	-0.16451	-0.06224	-0.16197	-0.06895				-0.33041	-0.01615	-0.26426	-0.00807	-0.21018	-0.00384
-0.17299	-0.04905	-0.16669	-0.06296	-0.16338	-0.06966				-0.33154	-0.01625	-0.26531	-0.0081	-0.21269	-0.00382
-0.17406	-0.04978	-0.16706	-0.06373	-0.16437	-0.07035				-0.33213	-0.01616	-0.26635	-0.00804	-0.21272	-0.0038
-0.17613	-0.05056	-0.16954	-0.0645	-0.16629	-0.07104				-0.33417	-0.01613	-0.26833	-0.00803	-0.21532	-0.00378
-0.17723	-0.05135	-0.17132	-0.06523	-0.16754	-0.07177				-0.33564	-0.01614	-0.26952	-0.00801	-0.21659	-0.00377
-0.17856	-0.05206	-0.17251	-0.06595	-0.16926	-0.07246				-0.33702	-0.0161	-0.27093	-0.00803	-0.21741	-0.00377
-0.18045	-0.05285	-0.17403	-0.06671	-0.17081	-0.07316				-0.33841	-0.01604	-0.27265	-0.00801	-0.21899	-0.00377
-0.18152	-0.05359	-0.17466	-0.06743	-0.17245	-0.07383				-0.34033	-0.01608	-0.27446	-0.00803	-0.22179	-0.00378
-0.18231	-0.05435	-0.17669	-0.06818	-0.17358	-0.07447				-0.34168	-0.01589	-0.27525	-0.00793	-0.22162	-0.00379
-0.18483	-0.05512	-0.17833	-0.0689	-0.175	-0.0752				-0.34264	-0.01587	-0.27669	-0.0079	-0.22281	-0.0038
-0.18686	-0.05585	-0.1794	-0.06961	-0.17692	-0.07587				-0.34392	-0.01584	-0.27884	-0.00785	-0.22487	-0.0038
-0.18729	-0.05666	-0.18144	-0.07034	-0.17754	-0.07652				-0.34595	-0.01579	-0.28025	-0.00785	-0.22611	-0.0038
-0.18977	-0.05742	-0.1826	-0.07105	-0.17957	-0.07722				-0.34736	-0.01572	-0.28164	-0.00783	-0.22894	-0.00378
-0.19076	-0.05816	-0.18455	-0.07178	-0.1811	-0.07791				-0.34866	-0.0158	-0.28243	-0.00779	-0.22942	-0.00376
-0.19232	-0.05892	-0.18593	-0.0725	-0.18229	-0.07856				-0.35058	-0.01575	-0.28492	-0.00774	-0.23029	-0.00377
-0.19379	-0.05969	-0.18706	-0.07321	-0.18421	-0.07926				-0.35245	-0.01581	-0.2863	-0.00769	-0.23233	-0.00374
-0.19554	-0.06045	-0.18862	-0.07393	-0.18528	-0.07994				-0.35341	-0.01571	-0.28754	-0.00767	-0.23357	-0.00371
-0.19692	-0.06121	-0.19003	-0.07465	-0.1865	-0.08064				-0.35465	-0.01572	-0.2887	-0.00767	-0.23575	-0.00372
-0.19783	-0.06194	-0.19105	-0.07535	-0.18774	-0.08133				-0.35564	-0.01572	-0.29011	-0.00768	-0.23722	-0.00368
-0.19997	-0.06268	-0.19322	-0.07607	-0.19003	-0.08201				-0.3581	-0.01565	-0.29125	-0.00766	-0.23852	-0.00369
-0.20105	-0.06346	-0.19427	-0.07677	-0.19076	-0.08268				-0.35934	-0.01563	-0.29336	-0.00771	-0.23937	-0.00371
-0.20272	-0.06423	-0.19534	-0.07748	-0.19232	-0.08337				-0.36022	-0.01554	-0.29438	-0.00773	-0.24078	-0.0037
-0.20382	-0.06496	-0.19709	-0.07821	-0.19444	-0.08405				-0.36231	-0.01544	-0.29633	-0.00768	-0.24264	-0.00366
-0.20557	-0.06573	-0.19938	-0.07894	-0.19554	-0.08475				-0.36339	-0.01544	-0.29707	-0.00764	-0.24456	-0.00365
-0.2069	-0.06648	-0.2006	-0.07964	-0.19701	-0.08547				-0.36562	-0.01544	-0.29907	-0.00765	-0.24521	-0.00362
-0.20775	-0.06724	-0.20207	-0.08033	-0.19805	-0.08614				-0.3668	-0.01541	-0.2995	-0.00761	-0.24697	-0.00363
-0.20995	-0.068	-0.20339	-0.08104	-0.20023	-0.08683				-0.36768	-0.01544	-0.30193	-0.00755	-0.24801	-0.00362
-0.2108	-0.06871	-0.20455	-0.08171	-0.2015	-0.08752				-0.36983	-0.01551	-0.3039	-0.00753	-0.25027	-0.00361
-0.21227	-0.06947	-0.20642	-0.08243	-0.20303	-0.08818				-0.37124	-0.01549	-0.30506	-0.00744	-0.25188	-0.00362
-0.21447	-0.07022	-0.20758	-0.08311	-0.20424	-0.08886				-0.37257	-0.01548	-0.30653	-0.00746	-0.25299	-0.00362
-0.21588	-0.07095	-0.20868	-0.08381	-0.20452	-0.08954				-0.37376	-0.01546	-0.30727	-0.00747	-0.25409	-0.00359
-0.21769	-0.07169	-0.2106	-0.08452	-0.20667	-0.09023				-0.37633	-0.01546	-0.30958	-0.00741	-0.25556	-0.00358
-0.21896	-0.07242	-0.21246	-0.0852	-0.20871	-0.0909				-0.37692	-0.01541	-0.31026	-0.00742	-0.25734	-0.00355
-0.21995	-0.07317	-0.21385	-0.08594	-0.21018	-0.09162				-0.37833	-0.01528	-0.31207	-0.00746	-0.2583	-0.00358
-0.22199	-0.07391	-0.21487	-0.08662	-0.21269	-0.0923				-0.38003	-0.01522	-0.31408	-0.00752	-0.26042	-0.00359
-0.22334	-0.07467	-0.21687	-0.08728	-0.21272	-0.09297				-0.38198	-0.01503	-0.31501	-0.0075	-0.26191	-0.00357
-0.22526	-0.07542	-0.21834	-0.08798	-0.21532	-0.09363				-0.38359	-0.01503	-0.31662	-0.0075	-0.26327	-0.00353
-0.22589	-0.07617	-0.21936	-0.08866	-0.21659	-0.09426				-0.38489	-0.01492	-0.31851	-0.00751	-0.26454	-0.00354
-0.22809	-0.0769	-0.2212	-0.08936	-0.21741	-0.09494				-0.38633	-0.01492	-0.32029	-0.00755	-0.26579	-0.00353
-0.22911	-0.07763	-0.22264	-0.09001	-0.21899	-0.09561				-0.38791	-0.01482	-0.32125	-0.00752	-0.26771	-0.00354
-0.23049	-0.07837	-0.22436	-0.09072	-0.22179	-0.09626				-0.3891	-0.01485	-0.32278	-0.00749	-0.26892	-0.00354
-0.2314	-0.07911	-0.22586	-0.09141	-0.22162	-0.09694				-0.39108	-0.01481	-0.32431	-0.00747	-0.27067	-0.00355
-0.23295	-0.07985	-0.22738	-0.09208	-0.22281	-0.09764				-0.39235	-0.01486	-0.32529	-0.00746	-0.27228	-0.00353
-0.23496	-0.08057	-0.22854	-0.09275	-0.22487	-0.09831				-0.39342	-0.01489	-0.3271	-0.00748	-0.27375	-0.00353
-0.23685	-0.08131	-0.2295	-0.09343	-0.22611	-0.099				-0.395	-0.01486	-0.32829	-0.0074	-0.27494	-0.00352
-0.23809	-0.08205	-0.23117	-0.0941	-0.22894	-0.09965				-0.39616	-0.01487	-0.32965	-0.00738	-0.27658	-0.00351
-0.23945	-0.08277	-0.23278	-0.09478	-0.22942	-0.10032				-0.39786	-0.0148	-0.33134	-0.0074	-0.27785	-0.00352
-0.24117	-0.08347	-0.23431	-0.09543	-0.23029	-0.10095				-0.39936	-0.0148	-0.33239	-0.00736	-0.27926	-0.00351
-0.24278	-0.08422	-0.23572	-0.09612	-0.23233	-0.10162				-0.40133	-0.01481	-0.33473	-0.00732	-0.2809	-0.0035
-0.24417	-0.08495	-0.23739	-0.09677	-0.23357	-0.10227				-0.40261	-0.0148	-0.33592	-0.00735	-0.28181	-0.00353
-0.24595	-0.08566	-0.23855	-0.09743	-0.23575	-0.10295				-0.40413	-0.01476	-0.33756	-0.00732	-0.28305	-0.00352
-0.24674	-0.08641	-0.2397	-0.09809	-0.23722	-0.10361				-0.40532	-0.01478	-0.33824	-0.00733	-0.28511	-0.00352
-0.24875	-0.08713	-0.24143	-0.09874	-0.23852	-0.10426				-0.40684	-0.01476	-0.34044	-0.00735	-0.28658	-0.00349
-0.24993	-0.08782	-0.2431	-0.0994	-0.23937	-0.10494				-0.40781	-0.01476	-0.34151	-0.00731	-0.28865	-0.00349
-0.25149	-0.08855	-0.24456	-0.10006	-0.24078	-0.10555				-0.40961	-0.01473	-0.34296	-0.00728	-0.28975	-0.00349
-0.25313	-0.08927	-0.24626	-0.10071	-0.24264	-0.10618				-0.41117	-0.01463	-0.34437	-0.00732	-0.29031	-0.0035
-0.25437	-0.08999	-0.24759	-0.10138	-0.24456	-0.10685				-0.41272	-0.01467	-0.34643	-0.00738	-0.29246	-0.0035
-0.25615	-0.09069	-0.24934	-0.10204	-0.24521	-0.10746				-0.41428	-0.01466	-0.34776	-0.00735	-0.29407	-0.00353
-0.25748	-0.09142	-0.25101	-0.10272	-0.24697	-0.10817				-0.41594	-0.01467	-0.34962	-0.00733	-0.29557	-0.00353
-0.25963	-0.0921	-0.25208	-0.10336	-0.24801	-0.10882				-0.41676	-0.01465	-0.35064	-0.00737	-0.29763	-0.00352
-0.25985	-0.09282	-0.25352	-0.10401	-0.25027	-0.1094				-0.41846	-0.01456	-0.35205	-0.00735	-0.29854	-0.00352
-0.26189	-0.09353	-0.25505	-0.10463	-0.25188	-0.11003				-0.42015	-0.01461	-0.35358	-0.00734	-0.29972	-0.00351
-0.2635	-0.09424	-0.25751	-0.10528	-0.25299	-0.11069				-0.42143	-0.01458	-0.35485	-0.00732	-0.30162	-0.0035
-0.26553	-0.09493	-0.25785	-0.10589	-0.25409	-0.11132				-0.42318	-0.01463	-0.35632	-0.00734	-0.30272	-0.00351
-0.26612	-0.09564	-0.25929	-0.10656	-0.25556	-0.11197				-0.42501	-0.01454	-0.35728	-0.00722	-0.30489	-0.00348
-0.2681	-0.09636	-0.26047	-0.1072	-0.25734	-0.1126				-0.42578	-0.01461	-0.35974	-0.00727	-0.30585	-0.00343
-0.2694	-0.09701	-0.26242	-0.10785	-0.2583	-0.11322				-0.4275	-0.01459	-0.36127	-0.00722	-0.30713	-0.00341
-0.2709	-0.09775	-0.26426	-0.10846	-0.26042	-0.11386				-0.42911	-0.01454	-0.36305	-0.00719	-0.30874	-0.00341
-0.27203	-0.09844	-0.26531	-0.10913	-0.26191	-0.11451				-0.43072	-0.01455	-0.36401	-0.00718	-0.31046	-0.0034
-0.2739	-0.09914	-0.26635	-0.10976	-0.26327	-0.1151				-0.43151	-0.0145	-0.36522	-0.00723	-0.31187	-0.00338
-0.27573	-0.09984	-0.26833	-0.1104	-0.26454	-0.11574				-0.43318	-0.0145	-0.36666	-0.00718	-0.31314	-0.00337
-0.27723	-0.10051	-0.26952	-0.11104	-0.26579	-0.11637				-0.43476	-0.01446	-0.3683	-0.0072	-0.31442	-0.00336
-0.27799	-0.10125	-0.27093	-0.11168	-0.26771	-0.11699				-0.43603	-0.01456	-0.36986	-0.0072	-0.31634	-0.00336
-0.2798	-0.10192	-0.27265	-0.11232	-0.26892	-0.11761				-0.4381	-0.01445	-0.37155	-0.00723	-0.31719	-0.00335
-0.28099	-0.10262	-0.27446	-0.11294	-0.27067	-0.11824				-0.43962	-0.01437	-0.37246	-0.00718	-0.31922	-0.00335
-0.28181	-0.10329	-0.27525	-0.11356	-0.27228	-0.11885				-0.44109	-0.01443	-0.37463	-0.00719	-0.3206	-0.00334
-0.28376	-0.10398	-0.27669	-0.1142	-0.27375	-0.1195				-0.44248	-0.01448	-0.37573	-0.00713	-0.32205	-0.00333
-0.28514	-0.10468	-0.27884	-0.11486	-0.27494	-0.12012				-0.44349	-0.01451	-0.37771	-0.00712	-0.32312	-0.00333
-0.28737	-0.10537	-0.28025	-0.11546	-0.27658	-0.12075				-0.44485	-0.01434	-0.37893	-0.00706	-0.32513	-0.00335
-0.2885	-0.10605	-0.28164	-0.11608	-0.27785	-0.12138				-0.44604	-0.01441	-0.37963	-0.00711	-0.32626	-0.00333
-0.29085	-0.10673	-0.28243	-0.1167	-0.27926	-0.12198				-0.44796	-0.01446	-0.38178	-0.00702	-0.32826	-0.00334
-0.29136	-0.10738	-0.28492	-0.11729	-0.2809	-0.12257				-0.44999	-0.01436	-0.38291	-0.007	-0.32908	-0.00334
-0.29297	-0.10807	-0.2863	-0.11791	-0.28181	-0.12321				-0.45073	-0.01443	-0.38435	-0.007	-0.33047	-0.00332
-0.29413	-0.10871	-0.28754	-0.11855	-0.28305	-0.12386				-0.45189	-0.01437	-0.38585	-0.00698	-0.33177	-0.0033
-0.29568	-0.1094	-0.2887	-0.11916	-0.28511	-0.12446				-0.45389	-0.01434	-0.38754	-0.00694	-0.334	-0.0033
-0.29712	-0.11011	-0.29011	-0.11976	-0.28658	-0.12509				-0.45522	-0.01422	-0.38938	-0.00698	-0.33572	-0.00328
-0.29899	-0.11075	-0.29125	-0.12036	-0.28865	-0.12571				-0.45802	-0.01434	-0.39077	-0.00699	-0.3373	-0.00329
-0.29992	-0.11141	-0.29336	-0.12095	-0.28975	-0.12634				-0.45839	-0.01419	-0.3913	-0.00702	-0.33826	-0.00327
-0.3028	-0.1121	-0.29438	-0.12158	-0.29031	-0.12698				-0.45994	-0.01419	-0.3932	-0.00697	-0.34027	-0.00328
-0.30357	-0.11278	-0.29633	-0.12221	-0.29246	-0.12755				-0.4613	-0.01427	-0.39452	-0.00698	-0.34143	-0.00326
-0.3043	-0.11344	-0.29707	-0.1228	-0.29407	-0.12815				-0.46251	-0.01425	-0.39642	-0.00694	-0.34231	-0.00326
-0.30628	-0.11408	-0.29907	-0.12341	-0.29557	-0.12876				-0.4646	-0.01424	-0.39752	-0.00698	-0.34437	-0.00322
-0.30797	-0.11476	-0.2995	-0.12403	-0.29763	-0.12941				-0.46573	-0.01415	-0.39865	-0.00697	-0.34564	-0.00324
-0.30871	-0.1154	-0.30193	-0.12466	-0.29854	-0.13006				-0.46757	-0.01425	-0.40125	-0.00701	-0.34756	-0.00322
-0.31063	-0.11608	-0.3039	-0.12523	-0.29972	-0.1307				-0.46884	-0.01418	-0.40224	-0.00697	-0.34861	-0.0032
-0.31249	-0.11674	-0.30506	-0.1258	-0.30162	-0.13133				-0.47008	-0.01412	-0.40382	-0.00699	-0.34991	-0.0032
-0.31331	-0.11738	-0.30653	-0.1264	-0.30272	-0.13194				-0.47198	-0.01417	-0.40538	-0.00699	-0.35092	-0.0032
-0.31492	-0.11802	-0.30727	-0.12699	-0.30489	-0.13251				-0.47316	-0.01423	-0.40591	-0.00697	-0.35285	-0.00319
-0.31639	-0.11869	-0.30958	-0.12757	-0.30585	-0.13312				-0.47494	-0.01412	-0.40806	-0.00701	-0.35485	-0.00318
-0.31815	-0.11935	-0.31026	-0.12818	-0.30713	-0.13373				-0.47585	-0.01413	-0.40922	-0.00703	-0.35561	-0.00316
-0.32001	-0.12001	-0.31207	-0.12879	-0.30874	-0.13433				-0.47726	-0.01422	-0.41108	-0.00701	-0.35686	-0.00317
-0.32131	-0.12063	-0.31408	-0.12936	-0.31046	-0.13494				-0.47944	-0.01415	-0.41267	-0.00702	-0.3585	-0.00319
-0.32301	-0.12129	-0.31501	-0.12999	-0.31187	-0.13554				-0.4806	-0.01421	-0.4138	-0.00698	-0.36011	-0.00321
-0.32425	-0.12193	-0.31662	-0.13056	-0.31314	-0.13615				-0.48257	-0.0142	-0.41529	-0.00694	-0.36186	-0.00319
-0.32558	-0.12258	-0.31851	-0.13115	-0.31442	-0.13672				-0.48407	-0.01415	-0.41659	-0.00696	-0.36322	-0.0032
-0.32699	-0.12322	-0.32029	-0.13177	-0.31634	-0.13735				-0.48455	-0.0142	-0.41795	-0.00695	-0.36437	-0.00318
-0.32767	-0.12387	-0.32125	-0.13235	-0.31719	-0.13792				-0.48735	-0.01417	-0.41936	-0.00694	-0.36613	-0.00323
-0.33041	-0.12448	-0.32278	-0.13295	-0.31922	-0.13849				-0.48769	-0.01414	-0.42097	-0.00691	-0.36791	-0.00321
-0.33154	-0.12511	-0.32431	-0.13354	-0.3206	-0.13907				-0.4891	-0.01402	-0.42233	-0.00699	-0.36901	-0.00321
-0.33213	-0.12576	-0.32529	-0.13416	-0.32205	-0.13968				-0.49164	-0.01405	-0.42402	-0.00698	-0.37051	-0.00322
-0.33417	-0.12641	-0.3271	-0.13475	-0.32312	-0.14028				-0.49224	-0.01392	-0.42637	-0.00699	-0.37155	-0.00322
-0.33564	-0.12702	-0.32829	-0.13534	-0.32513	-0.1409				-0.49419	-0.0139	-0.42759	-0.00698	-0.37412	-0.00321
-0.33702	-0.12768	-0.32965	-0.1359	-0.32626	-0.14146				-0.49489	-0.01386	-0.42809	-0.00703	-0.37494	-0.00318
-0.33841	-0.12829	-0.33134	-0.13648	-0.32826	-0.14206				-0.49701	-0.01404	-0.43083	-0.007	-0.37599	-0.00319
-0.34033	-0.12895	-0.33239	-0.13707	-0.32908	-0.14263				-0.49902	-0.01401	-0.43216	-0.00694	-0.37788	-0.00317
-0.34168	-0.12956	-0.33473	-0.13769	-0.33047	-0.14322				-0.49936	-0.01396	-0.43335	-0.00696	-0.37983	-0.00318
-0.34264	-0.13018	-0.33592	-0.13825	-0.33177	-0.14382				-0.50066	-0.014	-0.434	-0.00688	-0.38065	-0.00321
-0.34392	-0.13081	-0.33756	-0.13882	-0.334	-0.1444				-0.50249	-0.01393	-0.43643	-0.00689	-0.38203	-0.0032
-0.34595	-0.13142	-0.33824	-0.13943	-0.33572	-0.14497				-0.50411	-0.01395	-0.4375	-0.00692	-0.38333	-0.00322
-0.34736	-0.13204	-0.34044	-0.14	-0.3373	-0.14555				-0.50631	-0.014	-0.43875	-0.00687	-0.38466	-0.00321
-0.34866	-0.13267	-0.34151	-0.14058	-0.33826	-0.14615				-0.5073	-0.01407	-0.44019	-0.00682	-0.3867	-0.0032
-0.35058	-0.13327	-0.34296	-0.14116	-0.34027	-0.14672				-0.50851	-0.01401	-0.44185	-0.00685	-0.38791	-0.00318
-0.35245	-0.13393	-0.34437	-0.14177	-0.34143	-0.1473				-0.51024	-0.01393	-0.44383	-0.00694	-0.38986	-0.0032
-0.35341	-0.13453	-0.34643	-0.1423	-0.34231	-0.14787				-0.51165	-0.01395	-0.44508	-0.00688	-0.39122	-0.0032
-0.35465	-0.13514	-0.34776	-0.14291	-0.34437	-0.14843				-0.51267	-0.0139	-0.44683	-0.00691	-0.39263	-0.00319
-0.35564	-0.13578	-0.34962	-0.1435	-0.34564	-0.14901				-0.5145	-0.0139	-0.44782	-0.00692	-0.39373	-0.00318
-0.3581	-0.13639	-0.35064	-0.14408	-0.34756	-0.14959				-0.51606	-0.01407	-0.44931	-0.00693	-0.39495	-0.00314
-0.35934	-0.13699	-0.35205	-0.14467	-0.34861	-0.15016				-0.51744	-0.01408	-0.45118	-0.00681	-0.39642	-0.00315
-0.36022	-0.1376	-0.35358	-0.14528	-0.34991	-0.15071				-0.51852	-0.01401	-0.45248	-0.00683	-0.39828	-0.00313
-0.36231	-0.13821	-0.35485	-0.14583	-0.35092	-0.15128				-0.52041	-0.01399	-0.45395	-0.00679	-0.39981	-0.00314
-0.36339	-0.13884	-0.35632	-0.14641	-0.35285	-0.15181				-0.52205	-0.01401	-0.45545	-0.00675	-0.40145	-0.00315
-0.36562	-0.13943	-0.35728	-0.14699	-0.35485	-0.15244				-0.52281	-0.01397	-0.45638	-0.00679	-0.40314	-0.00313
-0.3668	-0.14004	-0.35974	-0.14758	-0.35561	-0.15297				-0.52479	-0.01384	-0.45771	-0.00679	-0.40413	-0.00314
-0.36768	-0.14065	-0.36127	-0.14814	-0.35686	-0.15351				-0.52657	-0.01389	-0.45969	-0.00675	-0.40546	-0.00313
-0.36983	-0.14123	-0.36305	-0.14872	-0.3585	-0.15409				-0.52784	-0.01399	-0.46118	-0.00678	-0.40749	-0.0031
-0.37124	-0.14186	-0.36401	-0.14929	-0.36011	-0.15465				-0.52897	-0.0138	-0.46228	-0.0068	-0.40865	-0.00307
-0.37257	-0.14247	-0.36522	-0.14986	-0.36186	-0.15521				-0.53041	-0.01378	-0.46401	-0.00683	-0.41108	-0.0031
-0.37376	-0.1431	-0.36666	-0.15043	-0.36322	-0.15578				-0.53214	-0.01377	-0.46551	-0.00684	-0.41139	-0.00308
-0.37633	-0.14369	-0.3683	-0.15102	-0.36437	-0.15635				-0.53361	-0.0138	-0.4674	-0.00688	-0.41306	-0.00308
-0.37692	-0.1443	-0.36986	-0.15156	-0.36613	-0.15692				-0.53476	-0.01374	-0.46842	-0.00689	-0.41453	-0.0031
-0.37833	-0.14492	-0.37155	-0.15215	-0.36791	-0.15751				-0.53654	-0.01391	-0.4696	-0.00685	-0.4164	-0.00306
-0.38003	-0.14551	-0.37246	-0.15272	-0.36901	-0.15806				-0.53824	-0.01386	-0.47116	-0.00684	-0.41761	-0.00306
-0.38198	-0.1461	-0.37463	-0.1533	-0.37051	-0.15861				-0.53974	-0.01389	-0.47311	-0.00682	-0.41863	-0.00305
-0.38359	-0.14668	-0.37573	-0.15386	-0.37155	-0.1592				-0.54129	-0.01387	-0.47429	-0.00676	-0.42007	-0.00308
-0.38489	-0.14726	-0.37771	-0.15445	-0.37412	-0.15975				-0.54293	-0.01392	-0.47605	-0.00673	-0.42174	-0.00305
-0.38633	-0.14786	-0.37893	-0.155	-0.37494	-0.16032				-0.54437	-0.01392	-0.47667	-0.00671	-0.42318	-0.00308
-0.38791	-0.14842	-0.37963	-0.15557	-0.37599	-0.16088				-0.54587	-0.01379	-0.47901	-0.00668	-0.42408	-0.00309
-0.3891	-0.14903	-0.38178	-0.1561	-0.37788	-0.16147				-0.54643	-0.01397	-0.47983	-0.00667	-0.42637	-0.0031
-0.39108	-0.14961	-0.38291	-0.15667	-0.37983	-0.16203				-0.54824	-0.01389	-0.48173	-0.00664	-0.42787	-0.00307
-0.39235	-0.15021	-0.38435	-0.15721	-0.38065	-0.16258				-0.54926	-0.01377	-0.48291	-0.00667	-0.42987	-0.00307
-0.39342	-0.15078	-0.38585	-0.1578	-0.38203	-0.16313				-0.55169	-0.01378	-0.48464	-0.00668	-0.43083	-0.00309
-0.395	-0.15136	-0.38754	-0.15834	-0.38333	-0.16368				-0.55307	-0.0138	-0.48667	-0.0067	-0.4314	-0.00306
-0.39616	-0.15195	-0.38938	-0.15891	-0.38466	-0.16428				-0.55435	-0.0138	-0.48769	-0.00674	-0.43391	-0.00306
-0.39786	-0.15254	-0.39077	-0.15944	-0.3867	-0.16483				-0.55565	-0.01381	-0.48845	-0.00676	-0.43524	-0.00304
-0.39936	-0.1531	-0.3913	-0.16	-0.38791	-0.16543				-0.55762	-0.01385	-0.49082	-0.00678	-0.43699	-0.00301
-0.40133	-0.15371	-0.3932	-0.16056	-0.38986	-0.16602				-0.55935	-0.01384	-0.4915	-0.00672	-0.43838	-0.00301
-0.40261	-0.15428	-0.39452	-0.1611	-0.39122	-0.16655				-0.56042	-0.0139	-0.49399	-0.00672	-0.43948	-0.00301
-0.40413	-0.15486	-0.39642	-0.16167	-0.39263	-0.16711				-0.56158	-0.01394	-0.4945	-0.00672	-0.44104	-0.003
-0.40532	-0.15544	-0.39752	-0.16223	-0.39373	-0.16765				-0.56319	-0.01397	-0.49614	-0.00666	-0.4425	-0.00297
-0.40684	-0.15601	-0.39865	-0.16279	-0.39495	-0.16821				-0.5652	-0.0139	-0.49746	-0.00666	-0.44395	-0.00299
-0.40781	-0.15662	-0.40125	-0.16334	-0.39642	-0.16877				-0.56661	-0.01391	-0.49953	-0.00668	-0.44522	-0.003
-0.40961	-0.15718	-0.40224	-0.16387	-0.39828	-0.16936				-0.56808	-0.01387	-0.4997	-0.00677	-0.44711	-0.00303
-0.41117	-0.15776	-0.40382	-0.16444	-0.39981	-0.1699				-0.56938	-0.01381	-0.5021	-0.00673	-0.44802	-0.00301
-0.41272	-0.15833	-0.40538	-0.165	-0.40145	-0.17046				-0.57045	-0.01381	-0.50379	-0.00681	-0.44957	-0.00301
-0.41428	-0.15894	-0.40591	-0.16555	-0.40314	-0.17102				-0.57246	-0.01382	-0.50492	-0.00677	-0.45158	-0.00302
-0.41594	-0.1595	-0.40806	-0.16611	-0.40413	-0.17155				-0.57336	-0.01386	-0.50721	-0.00676	-0.45254	-0.00303
-0.41676	-0.16007	-0.40922	-0.16667	-0.40546	-0.17211				-0.57523	-0.01379	-0.50789	-0.00681	-0.45446	-0.00304
-0.41846	-0.16063	-0.41108	-0.16722	-0.40749	-0.17265				-0.57695	-0.01373	-0.5095	-0.00674	-0.45564	-0.00304
-0.42015	-0.16121	-0.41267	-0.16779	-0.40865	-0.1732				-0.57729	-0.01375	-0.51199	-0.00668	-0.45762	-0.00307
-0.42143	-0.16179	-0.4138	-0.16833	-0.41108	-0.17374				-0.57947	-0.01381	-0.5127	-0.00663	-0.45912	-0.00305
-0.42318	-0.16238	-0.41529	-0.16891	-0.41139	-0.17431				-0.58082	-0.01383	-0.51374	-0.00665	-0.46031	-0.00307
-0.42501	-0.16295	-0.41659	-0.16946	-0.41306	-0.17487				-0.58232	-0.01398	-0.51566	-0.00659	-0.46132	-0.00307
-0.42578	-0.16351	-0.41795	-0.17	-0.41453	-0.17539				-0.58427	-0.01388	-0.51727	-0.00662	-0.46293	-0.00307
-0.4275	-0.16408	-0.41936	-0.17054	-0.4164	-0.1759				-0.58591	-0.01392	-0.5188	-0.00669	-0.46398	-0.00306
-0.42911	-0.16466	-0.42097	-0.17111	-0.41761	-0.17647				-0.58721	-0.01389	-0.51953	-0.00676	-0.46585	-0.00305
-0.43072	-0.16525	-0.42233	-0.17165	-0.41863	-0.17703				-0.58857	-0.01377	-0.52154	-0.00683	-0.46731	-0.00306
-0.43151	-0.16581	-0.42402	-0.17219	-0.42007	-0.17754				-0.59063	-0.01389	-0.52284	-0.00685	-0.46867	-0.00305
-0.43318	-0.16636	-0.42637	-0.17278	-0.42174	-0.1781				-0.59102	-0.01377	-0.52408	-0.00687	-0.47045	-0.00306
-0.43476	-0.16694	-0.42759	-0.17332	-0.42318	-0.17864				-0.59295	-0.01378	-0.52617	-0.00687	-0.47164	-0.00307
-0.43603	-0.16752	-0.42809	-0.17387	-0.42408	-0.17915				-0.59441	-0.01378	-0.52691	-0.00684	-0.47353	-0.00305
-0.4381	-0.16808	-0.43083	-0.17444	-0.42637	-0.17973				-0.59594	-0.01368	-0.52872	-0.00683	-0.47475	-0.00306
-0.43962	-0.16867	-0.43216	-0.17503	-0.42787	-0.18029				-0.59713	-0.01361	-0.52931	-0.00673	-0.47647	-0.00306
-0.44109	-0.16921	-0.43335	-0.17553	-0.42987	-0.18085				-0.59899	-0.01367	-0.53197	-0.00669	-0.47777	-0.00307
-0.44248	-0.16979	-0.434	-0.17609	-0.43083	-0.18134				-0.60009	-0.01362	-0.53358	-0.00664	-0.47963	-0.00305
-0.44349	-0.17035	-0.43643	-0.17663	-0.4314	-0.18192				-0.60235	-0.01368	-0.53426	-0.00661	-0.48071	-0.00305
-0.44485	-0.17095	-0.4375	-0.1772	-0.43391	-0.18245				-0.60334	-0.01384	-0.53595	-0.00669	-0.48161	-0.00305
-0.44604	-0.17148	-0.43875	-0.17772	-0.43524	-0.183				-0.60462	-0.01364	-0.53759	-0.00669	-0.48322	-0.00304
-0.44796	-0.17205	-0.44019	-0.17827	-0.43699	-0.18351				-0.60634	-0.01378	-0.5394	-0.00673	-0.48506	-0.00304
-0.44999	-0.17264	-0.44185	-0.17883	-0.43838	-0.18405				-0.60767	-0.01365	-0.53994	-0.00677	-0.4865	-0.00304
-0.45073	-0.1732	-0.44383	-0.17937	-0.43948	-0.18459				-0.60939	-0.0137	-0.54143	-0.00681	-0.48757	-0.00302
-0.45189	-0.17376	-0.44508	-0.17995	-0.44104	-0.18511				-0.61001	-0.01376	-0.54318	-0.0068	-0.48913	-0.00304
-0.45389	-0.17431	-0.44683	-0.18047	-0.4425	-0.18565				-0.61199	-0.01367	-0.54448	-0.0068	-0.49102	-0.00304
-0.45522	-0.17491	-0.44782	-0.181	-0.44395	-0.18616				-0.61383	-0.01376	-0.54691	-0.00675	-0.49241	-0.00306
-0.45802	-0.17545	-0.44931	-0.18156	-0.44522	-0.18671				-0.61524	-0.01369	-0.54765	-0.00677	-0.49385	-0.00303
-0.45839	-0.176	-0.45118	-0.18213	-0.44711	-0.18723				-0.61631	-0.01363	-0.54918	-0.00671	-0.49518	-0.00305
-0.45994	-0.17658	-0.45248	-0.18267	-0.44802	-0.18776				-0.61775	-0.01372	-0.55028	-0.00665	-0.49696	-0.00304
-0.4613	-0.17713	-0.45395	-0.1832	-0.44957	-0.18828				-0.61908	-0.01373	-0.55228	-0.00663	-0.49851	-0.00304
-0.46251	-0.17768	-0.45545	-0.18375	-0.45158	-0.18884				-0.621	-0.01372	-0.55313	-0.00662	-0.49927	-0.00304
-0.4646	-0.17824	-0.45638	-0.18429	-0.45254	-0.18937				-0.62216	-0.01377	-0.55567	-0.0067	-0.50114	-0.00301
-0.46573	-0.17882	-0.45771	-0.18479	-0.45446	-0.18992				-0.62349	-0.01379	-0.55692	-0.00677	-0.50317	-0.00302
-0.46757	-0.17936	-0.45969	-0.18532	-0.45564	-0.19046				-0.62513	-0.01372	-0.55825	-0.00675	-0.5047	-0.00304
-0.46884	-0.17993	-0.46118	-0.18591	-0.45762	-0.19097				-0.62722	-0.01381	-0.55977	-0.00682	-0.50572	-0.00303
-0.47008	-0.18049	-0.46228	-0.18641	-0.45912	-0.19151				-0.62906	-0.01379	-0.56141	-0.00687	-0.50693	-0.003
-0.47198	-0.18104	-0.46401	-0.18697	-0.46031	-0.19206				-0.62996	-0.01384	-0.56231	-0.00685	-0.50815	-0.00295
-0.47316	-0.1816	-0.46551	-0.18753	-0.46132	-0.19262				-0.63163	-0.01387	-0.56438	-0.00683	-0.50976	-0.00299
-0.47494	-0.18215	-0.4674	-0.18808	-0.46293	-0.19315				-0.63279	-0.01387	-0.56554	-0.00683	-0.51097	-0.00296
-0.47585	-0.18271	-0.46842	-0.1886	-0.46398	-0.1937				-0.63349	-0.01386	-0.56723	-0.00679	-0.51275	-0.00298
-0.47726	-0.18326	-0.4696	-0.18916	-0.46585	-0.19425				-0.63601	-0.01374	-0.56836	-0.0068	-0.51481	-0.00297
-0.47944	-0.18383	-0.47116	-0.18968	-0.46731	-0.19477				-0.6379	-0.01376	-0.56969	-0.00674	-0.5158	-0.00298
-0.4806	-0.18439	-0.47311	-0.19024	-0.46867	-0.19534				-0.63883	-0.01376	-0.57141	-0.00669	-0.51722	-0.00297
-0.48257	-0.18496	-0.47429	-0.19078	-0.47045	-0.19586				-0.64022	-0.01371	-0.57266	-0.00673	-0.51908	-0.00296
-0.48407	-0.18549	-0.47605	-0.19132	-0.47164	-0.19638				-0.6416	-0.01373	-0.57393	-0.00674	-0.51987	-0.00296
-0.48455	-0.18607	-0.47667	-0.19186	-0.47353	-0.19691				-0.64307	-0.01367	-0.57565	-0.00677	-0.52134	-0.00296
-0.48735	-0.18662	-0.47901	-0.19239	-0.47475	-0.19746				-0.64443	-0.01367	-0.57721	-0.0068	-0.52318	-0.00297
-0.48769	-0.18717	-0.47983	-0.19292	-0.47647	-0.19803				-0.64624	-0.01362	-0.57859	-0.00679	-0.52397	-0.00299
-0.4891	-0.18773	-0.48173	-0.19341	-0.47777	-0.19859				-0.64892	-0.0137	-0.58065	-0.00684	-0.52612	-0.003
-0.49164	-0.18827	-0.48291	-0.19398	-0.47963	-0.19913				-0.64827	-0.01373	-0.58178	-0.00683	-0.52762	-0.00297
-0.49224	-0.18883	-0.48464	-0.19449	-0.48071	-0.19964				-0.65028	-0.01374	-0.58246	-0.0068	-0.52846	-0.00298
-0.49419	-0.1894	-0.48667	-0.19502	-0.48161	-0.20015				-0.65206	-0.01377	-0.5843	-0.00678	-0.53053	-0.00299
-0.49489	-0.18993	-0.48769	-0.19556	-0.48322	-0.20074				-0.65375	-0.01375	-0.58585	-0.00679	-0.53214	-0.00295
-0.49701	-0.19047	-0.48845	-0.19612	-0.48506	-0.20124				-0.65522	-0.0138	-0.58752	-0.00675	-0.53321	-0.00298
-0.49902	-0.19101	-0.49082	-0.19663	-0.4865	-0.20179				-0.65627	-0.01376	-0.58955	-0.00679	-0.53544	-0.00301
-0.49936	-0.19157	-0.4915	-0.19721	-0.48757	-0.20232				-0.6578	-0.01375	-0.59046	-0.00675	-0.53646	-0.00301
-0.50066	-0.19209	-0.49399	-0.1977	-0.48913	-0.20285				-0.65912	-0.01367	-0.59241	-0.00681	-0.53762	-0.00299
-0.50249	-0.19268	-0.4945	-0.19826	-0.49102	-0.20343				-0.66068	-0.01377	-0.59382	-0.00679	-0.53912	-0.00299
-0.50411	-0.19326	-0.49614	-0.19879	-0.49241	-0.20396				-0.66268	-0.01378	-0.59481	-0.00683	-0.54101	-0.00298
-0.50631	-0.19381	-0.49746	-0.1993	-0.49385	-0.20449				-0.66421	-0.01381	-0.59648	-0.0068	-0.54248	-0.00299
-0.5073	-0.19431	-0.49953	-0.19983	-0.49518	-0.205				-0.6654	-0.01381	-0.59724	-0.00684	-0.54389	-0.003
-0.50851	-0.19487	-0.4997	-0.20035	-0.49696	-0.20551				-0.6667	-0.0138	-0.59922	-0.00676	-0.54477	-0.00299
-0.51024	-0.19542	-0.5021	-0.20093	-0.49851	-0.2061				-0.66901	-0.01386	-0.60117	-0.00674	-0.54686	-0.00301
-0.51165	-0.19596	-0.50379	-0.20142	-0.49927	-0.20663				-0.6702	-0.01383	-0.6021	-0.00668	-0.54765	-0.00301
-0.51267	-0.19653	-0.50492	-0.20198	-0.50114	-0.20719				-0.67119	-0.01386	-0.60371	-0.00662	-0.54974	-0.00303
-0.5145	-0.19708	-0.50721	-0.20254	-0.50317	-0.20769				-0.67263	-0.01387	-0.60538	-0.00656	-0.55124	-0.00301
-0.51606	-0.19765	-0.50789	-0.20309	-0.5047	-0.20823				-0.6741	-0.01376	-0.60651	-0.00658	-0.55237	-0.00302
-0.51744	-0.19816	-0.5095	-0.20363	-0.50572	-0.20877				-0.67574	-0.01385	-0.60806	-0.00653	-0.55437	-0.00302
-0.51852	-0.19872	-0.51199	-0.20413	-0.50693	-0.20929				-0.67758	-0.0138	-0.60959	-0.00659	-0.55579	-0.00306
-0.52041	-0.19929	-0.5127	-0.20466	-0.50815	-0.20982				-0.67848	-0.01374	-0.61134	-0.0066	-0.55703	-0.00305
-0.52205	-0.19984	-0.51374	-0.20519	-0.50976	-0.21033				-0.67995	-0.01372	-0.61261	-0.0067	-0.5583	-0.00308
-0.52281	-0.20037	-0.51566	-0.20571	-0.51097	-0.21088				-0.68162	-0.01383	-0.61377	-0.00674	-0.56034	-0.00306
-0.52479	-0.20094	-0.51727	-0.20626	-0.51275	-0.21142				-0.68334	-0.01382	-0.61603	-0.00682	-0.5611	-0.00305
-0.52657	-0.20147	-0.5188	-0.20675	-0.51481	-0.21192				-0.68447	-0.0139	-0.61719	-0.00677	-0.56288	-0.00304
-0.52784	-0.20203	-0.51953	-0.2073	-0.5158	-0.21243				-0.68631	-0.01378	-0.6186	-0.00683	-0.56421	-0.00303
-0.52897	-0.20257	-0.52154	-0.20785	-0.51722	-0.21297				-0.68721	-0.01385	-0.62024	-0.00673	-0.56562	-0.003
-0.53041	-0.20312	-0.52284	-0.20838	-0.51908	-0.21352				-0.68902	-0.0139	-0.62137	-0.00672	-0.56743	-0.00302
-0.53214	-0.20365	-0.52408	-0.20895	-0.51987	-0.21401				-0.69077	-0.01395	-0.6229	-0.00663	-0.56887	-0.00302
-0.53361	-0.20417	-0.52617	-0.2095	-0.52134	-0.21456				-0.6923	-0.01395	-0.62386	-0.00665	-0.57068	-0.003
-0.53476	-0.20477	-0.52691	-0.21005	-0.52318	-0.2151				-0.69365	-0.01394	-0.62572	-0.00667	-0.57192	-0.00299
-0.53654	-0.20529	-0.52872	-0.21059	-0.52397	-0.2156				-0.69515	-0.01386	-0.6275	-0.00664	-0.57331	-0.00301
-0.53824	-0.20581	-0.52931	-0.21112	-0.52612	-0.2161				-0.69665	-0.01393	-0.62846	-0.00666	-0.57463	-0.00299
-0.53974	-0.20637	-0.53197	-0.21166	-0.52762	-0.21664				-0.69843	-0.01388	-0.6307	-0.00674	-0.5763	-0.00304
-0.54129	-0.20691	-0.53358	-0.21217	-0.52846	-0.21718				-0.69922	-0.0139	-0.6318	-0.00681	-0.57783	-0.00304
-0.54293	-0.20748	-0.53426	-0.2127	-0.53053	-0.21772				-0.70075	-0.01388	-0.6331	-0.00688	-0.57918	-0.00308
-0.54437	-0.20803	-0.53595	-0.21322	-0.53214	-0.21825				-0.70295	-0.0139	-0.63516	-0.00686	-0.58082	-0.00306
-0.54587	-0.20859	-0.53759	-0.21374	-0.53321	-0.21877				-0.70416	-0.01388	-0.63666	-0.0069	-0.58238	-0.00304
-0.54643	-0.2091	-0.5394	-0.21429	-0.53544	-0.21931				-0.70544	-0.01391	-0.63779	-0.00689	-0.58362	-0.00304
-0.54824	-0.20964	-0.53994	-0.21483	-0.53646	-0.2198				-0.70733	-0.01383	-0.63926	-0.00687	-0.58498	-0.00302
-0.54926	-0.21019	-0.54143	-0.21537	-0.53762	-0.22035				-0.70806	-0.01387	-0.64163	-0.00678	-0.58656	-0.00303
-0.55169	-0.21075	-0.54318	-0.21594	-0.53912	-0.22087				-0.70925	-0.01394	-0.64214	-0.00679	-0.58806	-0.00303
-0.55307	-0.21129	-0.54448	-0.21649	-0.54101	-0.2214				-0.71129	-0.01387	-0.64386	-0.00677	-0.58873	-0.003
-0.55435	-0.21182	-0.54691	-0.21699	-0.54248	-0.22197				-0.71222	-0.01384	-0.64514	-0.00685	-0.59102	-0.003
-0.55565	-0.21238	-0.54765	-0.21754	-0.54389	-0.22249				-0.71366	-0.01387	-0.64641	-0.00682	-0.59238	-0.00299
-0.55762	-0.21291	-0.54918	-0.21808	-0.54477	-0.223				-0.71578	-0.01384	-0.64782	-0.00679	-0.59323	-0.00297
-0.55935	-0.21346	-0.55028	-0.2186	-0.54686	-0.22353				-0.71674	-0.01383	-0.64926	-0.00681	-0.59549	-0.00295
-0.56042	-0.21401	-0.55228	-0.21911	-0.54765	-0.22405				-0.71875	-0.01392	-0.6511	-0.00685	-0.59718	-0.00296
-0.56158	-0.21456	-0.55313	-0.21966	-0.54974	-0.22458				-0.71956	-0.01388	-0.65245	-0.00683	-0.59797	-0.00294
-0.56319	-0.21509	-0.55567	-0.22018	-0.55124	-0.22513				-0.72115	-0.01394	-0.65418	-0.00678	-0.59922	-0.00295
-0.5652	-0.21564	-0.55692	-0.22074	-0.55237	-0.22568				-0.7225	-0.01396	-0.65534	-0.00673	-0.60046	-0.00296
-0.56661	-0.2162	-0.55825	-0.22124	-0.55437	-0.22619				-0.72513	-0.01395	-0.65703	-0.00675	-0.60275	-0.00295
-0.56808	-0.21677	-0.55977	-0.22177	-0.55579	-0.22676				-0.72587	-0.01395	-0.6585	-0.00674	-0.60368	-0.00298
-0.56938	-0.21731	-0.56141	-0.22235	-0.55703	-0.2273				-0.72776	-0.01395	-0.65943	-0.00666	-0.60552	-0.00298
-0.57045	-0.21784	-0.56231	-0.2229	-0.5583	-0.22782				-0.72906	-0.01389	-0.66085	-0.00671	-0.60736	-0.003
-0.57246	-0.21837	-0.56438	-0.22345	-0.56034	-0.22833				-0.73064	-0.01395	-0.66305	-0.00672	-0.60877	-0.00301
-0.57336	-0.2189	-0.56554	-0.22399	-0.5611	-0.2289				-0.73205	-0.01421	-0.66432	-0.0067	-0.61035	-0.00299
-0.57523	-0.21947	-0.56723	-0.22452	-0.56288	-0.22942				-0.73327	-0.01461	-0.66582	-0.00673	-0.61131	-0.003
-0.57695	-0.21999	-0.56836	-0.22507	-0.56421	-0.23002				-0.73573	-0.01468	-0.66658	-0.00674	-0.61323	-0.003
-0.57729	-0.22056	-0.56969	-0.2256	-0.56562	-0.23052				-0.7366	-0.01423	-0.66791	-0.00678	-0.61386	-0.00299
-0.57947	-0.2211	-0.57141	-0.22612	-0.56743	-0.23108				-0.73762	-0.01334	-0.6698	-0.00671	-0.616	-0.00296
-0.58082	-0.22165	-0.57266	-0.22666	-0.56887	-0.23156				-0.73909	-0.01202	-0.6715	-0.00669	-0.6171	-0.00296
-0.58232	-0.22219	-0.57393	-0.22719	-0.57068	-0.23209				-0.74087	-0.01024	-0.67288	-0.00665	-0.61897	-0.00294
-0.58427	-0.22272	-0.57565	-0.22773	-0.57192	-0.23262				-0.73926	-0.00814	-0.67424	-0.00658	-0.62038	-0.00295
-0.58591	-0.22326	-0.57721	-0.22827	-0.57331	-0.23316				-0.7374	-0.00568	-0.67577	-0.00658	-0.62171	-0.00293
-0.58721	-0.22382	-0.57859	-0.22882	-0.57463	-0.23371				-0.73641	-0.00311	-0.67743	-0.00651	-0.62304	-0.00295
-0.58857	-0.22437	-0.58065	-0.22937	-0.5763	-0.23425				-0.73477	-0.000796795	-0.67868	-0.00654	-0.62397	-0.00296
-0.59063	-0.22493	-0.58178	-0.22991	-0.57783	-0.23477				-0.73344	0.00149	-0.68074	-0.00647	-0.62567	-0.00295
-0.59102	-0.2255	-0.58246	-0.23044	-0.57918	-0.23532				-0.73172	0.00343	-0.68235	-0.00657	-0.62796	-0.00295
-0.59295	-0.22599	-0.5843	-0.23099	-0.58082	-0.23587				-0.73067	0.00471	-0.68331	-0.00659	-0.62903	-0.00295
-0.59441	-0.22655	-0.58585	-0.23153	-0.58238	-0.23639				-0.72912	0.00541	-0.68388	-0.00661	-0.63061	-0.00292
-0.59594	-0.22706	-0.58752	-0.23206	-0.58362	-0.23693				-0.72725	0.00592	-0.68653	-0.00673	-0.63188	-0.00295
-0.59713	-0.22762	-0.58955	-0.2326	-0.58498	-0.23748				-0.72589	0.00641	-0.68837	-0.00681	-0.63369	-0.00298
-0.59899	-0.22817	-0.59046	-0.23313	-0.58656	-0.23801				-0.72482	0.0068	-0.68933	-0.00687	-0.63516	-0.00298
-0.60009	-0.22867	-0.59241	-0.23367	-0.58806	-0.23855				-0.72321	0.00704	-0.69094	-0.00683	-0.6366	-0.00301
-0.60235	-0.22924	-0.59382	-0.23421	-0.58873	-0.23907				-0.72154	0.00729	-0.69252	-0.00683	-0.63821	-0.00303
-0.60334	-0.22977	-0.59481	-0.23478	-0.59102	-0.23959				-0.72038	0.00752	-0.69323	-0.00679	-0.63909	-0.00302
-0.60462	-0.23031	-0.59648	-0.23529	-0.59238	-0.24014				-0.71838	0.00782	-0.69549	-0.00672	-0.64056	-0.00302
-0.60634	-0.23086	-0.59724	-0.23586	-0.59323	-0.24065				-0.7168	0.00796	-0.69696	-0.00677	-0.64262	-0.00305
-0.60767	-0.2314	-0.59922	-0.23637	-0.59549	-0.2412				-0.71612	0.00819	-0.69809	-0.00669	-0.64361	-0.00311
-0.60939	-0.23193	-0.60117	-0.23694	-0.59718	-0.2417				-0.71445	0.00825	-0.69962	-0.00668	-0.6455	-0.00311
-0.61001	-0.23248	-0.6021	-0.23745	-0.59797	-0.24222				-0.71287	0.00842	-0.70106	-0.00669	-0.64663	-0.00311
-0.61199	-0.23301	-0.60371	-0.23801	-0.59922	-0.24274				-0.71174	0.00862	-0.70287	-0.00674	-0.64827	-0.00312
-0.61383	-0.23353	-0.60538	-0.23849	-0.60046	-0.24327				-0.7099	0.00877	-0.70445	-0.00675	-0.64949	-0.00311
-0.61524	-0.2341	-0.60651	-0.23905	-0.60275	-0.24378				-0.70789	0.00898	-0.70527	-0.00675	-0.65115	-0.0031
-0.61631	-0.23462	-0.60806	-0.23953	-0.60368	-0.2443				-0.70724	0.00928	-0.70724	-0.00679	-0.65296	-0.00311
-0.61775	-0.23518	-0.60959	-0.24006	-0.60552	-0.24485				-0.70552	0.00943	-0.70886	-0.00685	-0.65432	-0.00308
-0.61908	-0.23572	-0.61134	-0.24058	-0.60736	-0.24536				-0.70385	0.00959	-0.70939	-0.00679	-0.65573	-0.00304
-0.621	-0.23625	-0.61261	-0.24111	-0.60877	-0.24591				-0.70168	0.00961	-0.71066	-0.00674	-0.65731	-0.00302
-0.62216	-0.23678	-0.61377	-0.24165	-0.61035	-0.24644				-0.70086	0.0098	-0.71292	-0.00673	-0.65895	-0.00298
-0.62349	-0.23731	-0.61603	-0.2422	-0.61131	-0.24696				-0.6995	0.00997	-0.714	-0.00671	-0.66008	-0.00292
-0.62513	-0.23787	-0.61719	-0.24274	-0.61323	-0.2475				-0.69784	0.00998	-0.71603	-0.00668	-0.6613	-0.00293
-0.62722	-0.23843	-0.6186	-0.24329	-0.61386	-0.24802				-0.69651	0.01011	-0.71736	-0.00679	-0.66308	-0.00296
-0.62906	-0.23895	-0.62024	-0.24384	-0.616	-0.24854				-0.69459	0.01032	-0.71886	-0.00672	-0.66435	-0.00296
-0.62996	-0.23951	-0.62137	-0.24438	-0.6171	-0.24907				-0.69368	0.01029	-0.72007	-0.00679	-0.66574	-0.00298
-0.63163	-0.24005	-0.6229	-0.2449	-0.61897	-0.24958				-0.69159	0.01028	-0.72103	-0.00681	-0.66732	-0.00301
-0.63279	-0.2406	-0.62386	-0.2454	-0.62038	-0.25013				-0.69035	0.01051	-0.7227	-0.00679	-0.66876	-0.00302
-0.63349	-0.24113	-0.62572	-0.24593	-0.62171	-0.25064				-0.68891	0.0106	-0.72417	-0.00678	-0.67062	-0.00305
-0.63601	-0.24168	-0.6275	-0.24647	-0.62304	-0.25115				-0.68766	0.01057	-0.72567	-0.0068	-0.67167	-0.00305
-0.6379	-0.24223	-0.62846	-0.24697	-0.62397	-0.25166				-0.686	0.01074	-0.72705	-0.00679	-0.67277	-0.00306
-0.63883	-0.24277	-0.6307	-0.24753	-0.62567	-0.25219				-0.68458	0.01071	-0.72886	-0.00678	-0.67438	-0.00306
-0.64022	-0.24331	-0.6318	-0.24806	-0.62796	-0.25271				-0.68311	0.0107	-0.73019	-0.0067	-0.67579	-0.00305
-0.6416	-0.24385	-0.6331	-0.24866	-0.62903	-0.25324				-0.6815	0.01071	-0.73197	-0.00703	-0.67772	-0.00304
-0.64307	-0.24439	-0.63516	-0.24917	-0.63061	-0.25375				-0.68054	0.01087	-0.73273	-0.00728	-0.67862	-0.00302
-0.64443	-0.24491	-0.63666	-0.24969	-0.63188	-0.25431				-0.67887	0.01092	-0.73497	-0.00724	-0.68054	-0.00302
-0.64624	-0.24546	-0.63779	-0.25027	-0.63369	-0.25481				-0.67766	0.0109	-0.73632	-0.00681	-0.6815	-0.00302
-0.64892	-0.24599	-0.63926	-0.25083	-0.63516	-0.25532				-0.67548	0.01098	-0.73768	-0.00617	-0.68348	-0.003
-0.64827	-0.24654	-0.64163	-0.25136	-0.6366	-0.25586				-0.67427	0.01109	-0.7394	-0.00515	-0.68438	-0.00298
-0.65028	-0.24707	-0.64214	-0.25189	-0.63821	-0.25638				-0.67359	0.01112	-0.74048	-0.00396	-0.6865	-0.00296
-0.65206	-0.24761	-0.64386	-0.25241	-0.63909	-0.25691				-0.67161	0.01111	-0.73915	-0.00258	-0.68792	-0.00296
-0.65375	-0.24816	-0.64514	-0.253	-0.64056	-0.25749				-0.66995	0.01128	-0.73813	-0.0011	-0.6897	-0.00297
-0.65522	-0.2487	-0.64641	-0.2535	-0.64262	-0.25805				-0.66845	0.01129	-0.7359	0.000316896	-0.69074	-0.00299
-0.65627	-0.24926	-0.64782	-0.25404	-0.64361	-0.25856				-0.6661	0.01125	-0.73477	0.00166	-0.6921	-0.00301
-0.6578	-0.24979	-0.64926	-0.25458	-0.6455	-0.25913				-0.66585	0.01149	-0.73296	0.0029	-0.69326	-0.00302
-0.65912	-0.25033	-0.6511	-0.25515	-0.64663	-0.25964				-0.66404	0.01142	-0.73237	0.00385	-0.69541	-0.00299
-0.66068	-0.25087	-0.65245	-0.25569	-0.64827	-0.26017				-0.66186	0.01145	-0.73075	0.00435	-0.69724	-0.00299
-0.66268	-0.2514	-0.65418	-0.25623	-0.64949	-0.26075				-0.66059	0.01157	-0.72895	0.00438	-0.69806	-0.003
-0.66421	-0.25196	-0.65534	-0.25677	-0.65115	-0.26134				-0.65873	0.01151	-0.72751	0.00441	-0.69916	-0.00302
-0.6654	-0.25249	-0.65703	-0.2573	-0.65296	-0.26189				-0.65816	0.01151	-0.72575	0.00452	-0.70148	-0.00302
-0.6667	-0.25302	-0.6585	-0.25783	-0.65432	-0.26241				-0.65692	0.01139	-0.72392	0.00462	-0.70219	-0.00299
-0.66901	-0.25358	-0.65943	-0.25837	-0.65573	-0.26295				-0.6548	0.01143	-0.72281	0.00463	-0.70366	-0.00298
-0.6702	-0.25415	-0.66085	-0.25889	-0.65731	-0.26348				-0.65342	0.01152	-0.72163	0.00469	-0.70586	-0.00296
-0.67119	-0.25469	-0.66305	-0.25941	-0.65895	-0.26402				-0.65217	0.01147	-0.72064	0.00475	-0.70724	-0.00296
-0.67263	-0.25523	-0.66432	-0.25996	-0.66008	-0.26453				-0.65096	0.01144	-0.71903	0.00486	-0.70835	-0.00298
-0.6741	-0.25575	-0.66582	-0.26049	-0.6613	-0.26503				-0.64932	0.01155	-0.71762	0.00496	-0.71021	-0.003
-0.67574	-0.2563	-0.66658	-0.26106	-0.66308	-0.26554				-0.64807	0.01149	-0.71572	0.00505	-0.71137	-0.00298
-0.67758	-0.25685	-0.66791	-0.26156	-0.66435	-0.26607				-0.64601	0.01155	-0.71473	0.00514	-0.71287	-0.00301
-0.67848	-0.2574	-0.6698	-0.26214	-0.66574	-0.26661				-0.64483	0.01167	-0.71301	0.00528	-0.71451	-0.00299
-0.67995	-0.25794	-0.6715	-0.26262	-0.66732	-0.26714				-0.6433	0.01171	-0.71143	0.00535	-0.71541	-0.00299
-0.68162	-0.25848	-0.67288	-0.26316	-0.66876	-0.26767				-0.64183	0.01171	-0.70987	0.00543	-0.7179	-0.00301
-0.68334	-0.25901	-0.67424	-0.26371	-0.67062	-0.26825				-0.64073	0.01172	-0.70846	0.00549	-0.71818	-0.00302
-0.68447	-0.25958	-0.67577	-0.26422	-0.67167	-0.26876				-0.63852	0.01169	-0.70696	0.00553	-0.7203	-0.00302
-0.68631	-0.26011	-0.67743	-0.26475	-0.67277	-0.26928				-0.63674	0.01175	-0.70546	0.00556	-0.72168	-0.00301
-0.68721	-0.26065	-0.67868	-0.26523	-0.67438	-0.26986				-0.63559	0.01173	-0.70405	0.00556	-0.72313	-0.00304
-0.68902	-0.26119	-0.68074	-0.26577	-0.67579	-0.27039				-0.63445	0.01179	-0.70295	0.00552	-0.72443	-0.00305
-0.69077	-0.26176	-0.68235	-0.2663	-0.67772	-0.2709				-0.63332	0.01179	-0.70066	0.0056	-0.72564	-0.00305
-0.6923	-0.2623	-0.68331	-0.26681	-0.67862	-0.27145				-0.63146	0.01179	-0.69998	0.00557	-0.72745	-0.00305
-0.69365	-0.26286	-0.68388	-0.26734	-0.68054	-0.27197				-0.63041	0.0119	-0.69865	0.00568	-0.72914	-0.00302
-0.69515	-0.26338	-0.68653	-0.26785	-0.6815	-0.27254				-0.62821	0.01196	-0.69656	0.0057	-0.7307	-0.00302
-0.69665	-0.26396	-0.68837	-0.2684	-0.68348	-0.27306				-0.62691	0.01184	-0.69555	0.00571	-0.73152	-0.00329
-0.69843	-0.2645	-0.68933	-0.26894	-0.68438	-0.27357				-0.62541	0.0119	-0.69402	0.00572	-0.73341	-0.00343
-0.69922	-0.26504	-0.69094	-0.26951	-0.6865	-0.2741				-0.62476	0.01193	-0.69148	0.00576	-0.73477	-0.00334
-0.70075	-0.26557	-0.69252	-0.27007	-0.68792	-0.27463				-0.62219	0.01201	-0.69083	0.00579	-0.73706	-0.00304
-0.70295	-0.26613	-0.69323	-0.27059	-0.6897	-0.27517				-0.62089	0.01183	-0.6891	0.00588	-0.73771	-0.00259
-0.70416	-0.26667	-0.69549	-0.27116	-0.69074	-0.27567				-0.61954	0.01192	-0.68766	0.00588	-0.73983	-0.00202
-0.70544	-0.26722	-0.69696	-0.27168	-0.6921	-0.2762				-0.6177	0.01186	-0.68622	0.00588	-0.7411	-0.00136
-0.70733	-0.26778	-0.69809	-0.27219	-0.69326	-0.27672				-0.61694	0.01181	-0.68501	0.00584	-0.7394	-0.000621939
-0.70806	-0.26833	-0.69962	-0.27271	-0.69541	-0.27724				-0.61501	0.0119	-0.68309	0.00585	-0.73768	0.000126773
-0.70925	-0.26887	-0.70106	-0.27323	-0.69724	-0.27783				-0.61414	0.01189	-0.68173	0.00583	-0.73635	0.000880427
-0.71129	-0.26941	-0.70287	-0.27376	-0.69806	-0.27838				-0.6121	0.01191	-0.68071	0.00592	-0.73482	0.00153
-0.71222	-0.26996	-0.70445	-0.27432	-0.69916	-0.27889				-0.61013	0.01185	-0.67851	0.00587	-0.7335	0.00205
-0.71366	-0.2705	-0.70527	-0.2749	-0.70148	-0.27942				-0.60854	0.01195	-0.67735	0.00593	-0.73203	0.0024
-0.71578	-0.27104	-0.70724	-0.2754	-0.70219	-0.27989				-0.60812	0.01196	-0.67659	0.0059	-0.73087	0.00252
-0.71674	-0.27158	-0.70886	-0.27596	-0.70366	-0.28041				-0.60608	0.01192	-0.67444	0.0059	-0.7288	0.00237
-0.71875	-0.27215	-0.70939	-0.2765	-0.70586	-0.281				-0.60464	0.01192	-0.67317	0.00593	-0.72739	0.00242
-0.71956	-0.27267	-0.71066	-0.27703	-0.70724	-0.28153				-0.60298	0.01194	-0.67127	0.00586	-0.72635	0.00245
-0.72115	-0.27324	-0.71292	-0.27754	-0.70835	-0.28205				-0.60213	0.01197	-0.67048	0.00587	-0.72428	0.0025
-0.7225	-0.27378	-0.714	-0.2781	-0.71021	-0.28255				-0.60072	0.01191	-0.6687	0.00585	-0.72281	0.00251
-0.72513	-0.27433	-0.71603	-0.27862	-0.71137	-0.28309				-0.59882	0.01192	-0.66709	0.00583	-0.72157	0.00254
-0.72587	-0.27488	-0.71736	-0.27918	-0.71287	-0.28362				-0.59721	0.01189	-0.66559	0.00579	-0.72021	0.00259
-0.72776	-0.27544	-0.71886	-0.27967	-0.71451	-0.28416				-0.59574	0.01194	-0.66444	0.00579	-0.71886	0.00264
-0.72906	-0.27596	-0.72007	-0.28024	-0.71541	-0.2847				-0.59461	0.01203	-0.66288	0.0058	-0.71773	0.00263
-0.73064	-0.27654	-0.72103	-0.2808	-0.7179	-0.28519				-0.59278	0.01208	-0.66039	0.00582	-0.71569	0.00265
-0.73205	-0.27707	-0.7227	-0.28132	-0.71818	-0.28573				-0.59142	0.01203	-0.66011	0.0059	-0.71502	0.00264
-0.73327	-0.27761	-0.72417	-0.28185	-0.7203	-0.28626				-0.59032	0.01197	-0.65881	0.00587	-0.71329	0.00264
-0.73573	-0.27817	-0.72567	-0.28242	-0.72168	-0.28685				-0.5882	0.0121	-0.657	0.00592	-0.71143	0.00264
-0.7366	-0.27871	-0.72705	-0.28293	-0.72313	-0.28737				-0.58707	0.01208	-0.65559	0.00592	-0.70973	0.00262
-0.73762	-0.27924	-0.72886	-0.28349	-0.72443	-0.2879				-0.58543	0.01202	-0.65305	0.00597	-0.70789	0.00262
-0.73909	-0.2798	-0.73019	-0.28401	-0.72564	-0.28841				-0.58385	0.01201	-0.65203	0.00591	-0.70693	0.00265
-0.74087	-0.28034	-0.73197	-0.28454	-0.72745	-0.28895				-0.58297	0.01196	-0.65132	0.00587	-0.70535	0.00259
-0.73926	-0.28069	-0.73273	-0.28509	-0.72914	-0.28949				-0.58147	0.0119	-0.64969	0.00592	-0.70394	0.00262
-0.7374	-0.28086	-0.73497	-0.28562	-0.7307	-0.29005				-0.57969	0.01189	-0.64813	0.00586	-0.70255	0.00262
-0.73641	-0.28091	-0.73632	-0.28615	-0.73152	-0.29061				-0.5782	0.01203	-0.64669	0.00586	-0.70108	0.00263
-0.73477	-0.2809	-0.73768	-0.28667	-0.73341	-0.29112				-0.5765	0.01196	-0.64519	0.00586	-0.69973	0.00263
-0.73344	-0.28081	-0.7394	-0.28721	-0.73477	-0.29165				-0.5752	0.01199	-0.64437	0.0059	-0.69786	0.00265
-0.73172	-0.28068	-0.74048	-0.28776	-0.73706	-0.29217				-0.57362	0.01204	-0.64175	0.00589	-0.69665	0.00265
-0.73067	-0.28046	-0.73915	-0.28793	-0.73771	-0.29275				-0.57198	0.01209	-0.64042	0.00589	-0.69549	0.00272
-0.72912	-0.28026	-0.73813	-0.28791	-0.73983	-0.29332				-0.57034	0.01205	-0.63948	0.00595	-0.69379	0.00276
-0.72725	-0.28005	-0.7359	-0.28775	-0.7411	-0.29388				-0.56944	0.01206	-0.63765	0.00594	-0.69216	0.00274
-0.72589	-0.27983	-0.73477	-0.28757	-0.7394	-0.29378				-0.56811	0.01206	-0.63612	0.00603	-0.69074	0.00272
-0.72482	-0.27954	-0.73296	-0.2873	-0.73768	-0.29356				-0.56602	0.01198	-0.63471	0.00602	-0.69001	0.00274
-0.72321	-0.27928	-0.73237	-0.28702	-0.73635	-0.29325				-0.56528	0.01202	-0.63335	0.00605	-0.6882	0.0028
-0.72154	-0.279	-0.73075	-0.28672	-0.73482	-0.29298				-0.56404	0.012	-0.6318	0.00602	-0.68605	0.0028
-0.72038	-0.27868	-0.72895	-0.28637	-0.7335	-0.29262				-0.56141	0.01189	-0.63013	0.00609	-0.68529	0.00275
-0.71838	-0.27837	-0.72751	-0.28604	-0.73203	-0.29223				-0.56045	0.01197	-0.62914	0.0061	-0.68351	0.00273
-0.7168	-0.27805	-0.72575	-0.28567	-0.73087	-0.29179				-0.55884	0.01202	-0.6277	0.00605	-0.68224	0.0027
-0.71612	-0.27775	-0.72392	-0.28527	-0.7288	-0.29138				-0.55785	0.01206	-0.62601	0.00598	-0.67998	0.00267
-0.71445	-0.27743	-0.72281	-0.28493	-0.72739	-0.29096				-0.55562	0.01199	-0.62369	0.006	-0.67938	0.00267
-0.71287	-0.27708	-0.72163	-0.28457	-0.72635	-0.29058				-0.5542	0.01214	-0.6229	0.00594	-0.67814	0.00268
-0.71174	-0.27674	-0.72064	-0.28419	-0.72428	-0.29014				-0.55299	0.01214	-0.62202	0.00594	-0.67616	0.0027
-0.7099	-0.27642	-0.71903	-0.28382	-0.72281	-0.28966				-0.55163	0.01212	-0.61999	0.00591	-0.67481	0.00269
-0.70789	-0.27607	-0.71762	-0.2834	-0.72157	-0.2892				-0.54997	0.01214	-0.61807	0.00591	-0.67283	0.00268
-0.70724	-0.27567	-0.71572	-0.28303	-0.72021	-0.28876				-0.54926	0.01212	-0.61626	0.00592	-0.67184	0.00264
-0.70552	-0.27533	-0.71473	-0.28263	-0.71886	-0.28829				-0.54697	0.01204	-0.61538	0.00597	-0.67009	0.00266
-0.70385	-0.27495	-0.71301	-0.28219	-0.71773	-0.28787				-0.54601	0.01199	-0.61422	0.00598	-0.66887	0.00271
-0.70168	-0.27454	-0.71143	-0.28175	-0.71569	-0.28736				-0.54375	0.01211	-0.61202	0.00602	-0.66664	0.00271
-0.70086	-0.27417	-0.70987	-0.28129	-0.71502	-0.28688				-0.54265	0.012	-0.61137	0.00607	-0.66528	0.00269
-0.6995	-0.27378	-0.70846	-0.28089	-0.71329	-0.2864				-0.54081	0.01206	-0.60987	0.0061	-0.66429	0.0027
-0.69784	-0.27337	-0.70696	-0.28045	-0.71143	-0.28594				-0.53996	0.01214	-0.60815	0.00609	-0.66288	0.00271
-0.69651	-0.273	-0.70546	-0.28002	-0.70973	-0.2855				-0.5381	0.01203	-0.60713	0.00607	-0.66147	0.00271
-0.69459	-0.27259	-0.70405	-0.27957	-0.70789	-0.28507				-0.53649	0.01208	-0.60518	0.00609	-0.66042	0.00267
-0.69368	-0.27221	-0.70295	-0.27912	-0.70693	-0.28455				-0.53465	0.01216	-0.6038	0.00608	-0.65811	0.00267
-0.69159	-0.27176	-0.70066	-0.27866	-0.70535	-0.28409				-0.5338	0.01217	-0.60202	0.00608	-0.65698	0.00266
-0.69035	-0.27135	-0.69998	-0.27823	-0.70394	-0.28365				-0.53166	0.01207	-0.60089	0.00609	-0.65536	0.00267
-0.68891	-0.27095	-0.69865	-0.27778	-0.70255	-0.2832				-0.53103	0.01209	-0.59879	0.00606	-0.65404	0.00264
-0.68766	-0.27051	-0.69656	-0.27735	-0.70108	-0.28272				-0.52965	0.01211	-0.59834	0.00603	-0.65285	0.00262
-0.686	-0.2701	-0.69555	-0.27688	-0.69973	-0.28222				-0.52826	0.01206	-0.59701	0.00602	-0.65079	0.00261
-0.68458	-0.2697	-0.69402	-0.27643	-0.69786	-0.28175				-0.52583	0.01202	-0.59574	0.00603	-0.64923	0.00263
-0.68311	-0.26927	-0.69148	-0.27595	-0.69665	-0.28133				-0.52459	0.01201	-0.59303	0.00598	-0.64819	0.00264
-0.6815	-0.26882	-0.69083	-0.27553	-0.69549	-0.28083				-0.52261	0.01206	-0.59201	0.00601	-0.6461	0.00262
-0.68054	-0.26841	-0.6891	-0.27502	-0.69379	-0.28038				-0.52112	0.01201	-0.59057	0.00601	-0.64593	0.00265
-0.67887	-0.26801	-0.68766	-0.27457	-0.69216	-0.27989				-0.52021	0.01208	-0.58862	0.00606	-0.64378	0.00268
-0.67766	-0.26754	-0.68622	-0.27412	-0.69074	-0.27938				-0.51883	0.01216	-0.58738	0.00605	-0.64211	0.00267
-0.67548	-0.26712	-0.68501	-0.27363	-0.69001	-0.27886				-0.51761	0.01202	-0.58594	0.00609	-0.64098	0.00264
-0.67427	-0.2667	-0.68309	-0.27317	-0.6882	-0.27837				-0.51544	0.01201	-0.58424	0.00614	-0.63954	0.00264
-0.67359	-0.26623	-0.68173	-0.27271	-0.68605	-0.27787				-0.51416	0.01204	-0.58308	0.00611	-0.6381	0.00266
-0.67161	-0.2658	-0.68071	-0.27222	-0.68529	-0.27742				-0.51298	0.01203	-0.58249	0.00614	-0.63604	0.00268
-0.66995	-0.26538	-0.67851	-0.27178	-0.68351	-0.27698				-0.51205	0.01194	-0.58006	0.00609	-0.63485	0.00268
-0.66845	-0.26494	-0.67735	-0.27132	-0.68224	-0.27647				-0.51004	0.012	-0.57907	0.00612	-0.63378	0.00267
-0.6661	-0.26448	-0.67659	-0.27085	-0.67998	-0.27596				-0.50891	0.01201	-0.57749	0.00604	-0.63245	0.00266
-0.66585	-0.26401	-0.67444	-0.27037	-0.67938	-0.27548				-0.50682	0.01192	-0.57625	0.00594	-0.63081	0.0027
-0.66404	-0.26358	-0.67317	-0.26988	-0.67814	-0.27505				-0.50557	0.01187	-0.57393	0.00596	-0.6294	0.00271
-0.66186	-0.26314	-0.67127	-0.2694	-0.67616	-0.27459				-0.50453	0.01195	-0.57285	0.00589	-0.62711	0.00269
-0.66059	-0.26267	-0.67048	-0.26896	-0.67481	-0.27411				-0.50247	0.01195	-0.57093	0.00591	-0.62581	0.00269
-0.65873	-0.26222	-0.6687	-0.26849	-0.67283	-0.2736				-0.50105	0.012	-0.5691	0.00592	-0.62403	0.00271
-0.65816	-0.26176	-0.66709	-0.26803	-0.67184	-0.27314				-0.49987	0.01206	-0.56831	0.00592	-0.62346	0.00268
-0.65692	-0.26129	-0.66559	-0.26756	-0.67009	-0.27266				-0.49823	0.01212	-0.56743	0.00592	-0.62126	0.00267
-0.6548	-0.26088	-0.66444	-0.26711	-0.66887	-0.27219				-0.49662	0.01201	-0.56565	0.00595	-0.62055	0.00268
-0.65342	-0.26041	-0.66288	-0.26667	-0.66664	-0.27171				-0.4952	0.01201	-0.56393	0.00597	-0.61889	0.00271
-0.65217	-0.25996	-0.66039	-0.26617	-0.66528	-0.27127				-0.49376	0.01209	-0.56251	0.00598	-0.6173	0.00272
-0.65096	-0.25953	-0.66011	-0.26573	-0.66429	-0.27077				-0.4928	0.01204	-0.56099	0.00599	-0.61558	0.00272
-0.64932	-0.25905	-0.65881	-0.26524	-0.66288	-0.27029				-0.49085	0.01213	-0.55988	0.00601	-0.61431	0.0027
-0.64807	-0.25862	-0.657	-0.26478	-0.66147	-0.26979				-0.48967	0.01214	-0.55842	0.00605	-0.61298	0.0027
-0.64601	-0.25814	-0.65559	-0.2643	-0.66042	-0.26932				-0.4878	0.01214	-0.55675	0.00601	-0.61128	0.00272
-0.64483	-0.25769	-0.65305	-0.26383	-0.65811	-0.26887				-0.48647	0.01212	-0.55514	0.00599	-0.60956	0.00274
-0.6433	-0.25723	-0.65203	-0.26337	-0.65698	-0.26837				-0.48475	0.01212	-0.55375	0.00603	-0.60792	0.00271
-0.64183	-0.25677	-0.65132	-0.26288	-0.65536	-0.26788				-0.48382	0.01224	-0.55197	0.00598	-0.60688	0.00271
-0.64073	-0.25631	-0.64969	-0.26243	-0.65404	-0.26745				-0.4813	0.01219	-0.55047	0.00597	-0.60572	0.00273
-0.63852	-0.25587	-0.64813	-0.26194	-0.65285	-0.26703				-0.47983	0.0122	-0.54991	0.00598	-0.60394	0.00275
-0.63674	-0.25538	-0.64669	-0.2615	-0.65079	-0.26655				-0.47913	0.01213	-0.54751	0.0059	-0.60303	0.00271
-0.63559	-0.25491	-0.64519	-0.26102	-0.64923	-0.26605				-0.47737	0.01218	-0.54641	0.00595	-0.60026	0.00272
-0.63445	-0.25444	-0.64437	-0.26058	-0.64819	-0.26558				-0.47624	0.01213	-0.54474	0.00591	-0.59961	0.00273
-0.63332	-0.25402	-0.64175	-0.26008	-0.6461	-0.26511				-0.47466	0.01202	-0.54372	0.00592	-0.59846	0.00276
-0.63146	-0.25353	-0.64042	-0.25961	-0.64593	-0.26467				-0.47311	0.01201	-0.54211	0.00591	-0.59718	0.00275
-0.63041	-0.25307	-0.63948	-0.25916	-0.64378	-0.26422				-0.47121	0.01199	-0.54123	0.00588	-0.59535	0.00273
-0.62821	-0.2526	-0.63765	-0.25869	-0.64211	-0.26373				-0.47034	0.01202	-0.53917	0.00591	-0.5941	0.00271
-0.62691	-0.25212	-0.63612	-0.25818	-0.64098	-0.26324				-0.46909	0.01192	-0.53765	0.00591	-0.59249	0.00269
-0.62541	-0.25167	-0.63471	-0.25772	-0.63954	-0.26278				-0.46757	0.01202	-0.53621	0.00592	-0.59088	0.00269
-0.62476	-0.25119	-0.63335	-0.25725	-0.6381	-0.26231				-0.46613	0.01203	-0.53488	0.00592	-0.58905	0.00266
-0.62219	-0.25071	-0.6318	-0.25676	-0.63604	-0.26183				-0.46466	0.01195	-0.5329	0.00589	-0.58797	0.00267
-0.62089	-0.25023	-0.63013	-0.25627	-0.63485	-0.26137				-0.46282	0.01188	-0.53188	0.00588	-0.58633	0.00268
-0.61954	-0.24978	-0.62914	-0.2558	-0.63378	-0.26091				-0.46217	0.01191	-0.52993	0.00591	-0.5858	0.00267
-0.6177	-0.24933	-0.6277	-0.2553	-0.63245	-0.26042				-0.46	0.012	-0.52911	0.00596	-0.58328	0.00266
-0.61694	-0.24885	-0.62601	-0.25484	-0.63081	-0.25995				-0.4579	0.01199	-0.52699	0.0059	-0.58249	0.00265
-0.61501	-0.24838	-0.62369	-0.25435	-0.6294	-0.25947				-0.45711	0.01206	-0.52617	0.00592	-0.58057	0.00265
-0.61414	-0.24791	-0.6229	-0.25388	-0.62711	-0.25899				-0.45607	0.01193	-0.52431	0.0059	-0.5787	0.00267
-0.6121	-0.24746	-0.62202	-0.25339	-0.62581	-0.25853				-0.45426	0.01194	-0.52298	0.00591	-0.57735	0.00269
-0.61013	-0.24697	-0.61999	-0.25294	-0.62403	-0.25802				-0.45259	0.01198	-0.52106	0.00586	-0.57636	0.00269
-0.60854	-0.24652	-0.61807	-0.25248	-0.62346	-0.25755				-0.45166	0.01202	-0.51956	0.00589	-0.5743	0.0027
-0.60812	-0.24604	-0.61626	-0.25202	-0.62126	-0.25705				-0.44996	0.01196	-0.51835	0.00593	-0.57384	0.00269
-0.60608	-0.24555	-0.61538	-0.25153	-0.62055	-0.25663				-0.44855	0.01203	-0.51716	0.00593	-0.57136	0.00267
-0.60464	-0.2451	-0.61422	-0.25106	-0.61889	-0.25616				-0.44623	0.01209	-0.51544	0.00589	-0.57102	0.00264
-0.60298	-0.24464	-0.61202	-0.25056	-0.6173	-0.25565				-0.4451	0.01203	-0.51323	0.00589	-0.56833	0.00261
-0.60213	-0.24418	-0.61137	-0.2501	-0.61558	-0.25518				-0.44341	0.012	-0.51247	0.00589	-0.56723	0.00265
-0.60072	-0.24367	-0.60987	-0.24961	-0.61431	-0.25473				-0.44256	0.01201	-0.51106	0.00595	-0.56556	0.00261
-0.59882	-0.24321	-0.60815	-0.24911	-0.61298	-0.25421				-0.44027	0.0121	-0.50916	0.00595	-0.56421	0.00261
-0.59721	-0.24275	-0.60713	-0.24863	-0.61128	-0.25371				-0.43926	0.01218	-0.50871	0.00602	-0.56302	0.00262
-0.59574	-0.24229	-0.60518	-0.24815	-0.60956	-0.25322				-0.43742	0.01203	-0.50639	0.00591	-0.56135	0.00264
-0.59461	-0.24181	-0.6038	-0.24767	-0.60792	-0.25277				-0.43623	0.01203	-0.50492	0.00596	-0.55963	0.00264
-0.59278	-0.24134	-0.60202	-0.24718	-0.60688	-0.25231				-0.43544	0.01191	-0.50394	0.00597	-0.55853	0.00264
-0.59142	-0.24087	-0.60089	-0.24672	-0.60572	-0.25184				-0.43346	0.01195	-0.50196	0.00599	-0.55697	0.00267
-0.59032	-0.24039	-0.59879	-0.24623	-0.60394	-0.25135				-0.43211	0.01192	-0.50063	0.00589	-0.55531	0.00268
-0.5882	-0.2399	-0.59834	-0.24573	-0.60303	-0.25084				-0.43078	0.0119	-0.49961	0.00596	-0.55355	0.00272
-0.58707	-0.23943	-0.59701	-0.24524	-0.60026	-0.25036				-0.42855	0.01192	-0.49786	0.0059	-0.55245	0.00269
-0.58543	-0.23896	-0.59574	-0.24479	-0.59961	-0.24987				-0.4273	0.01196	-0.4965	0.00587	-0.55101	0.00268
-0.58385	-0.23848	-0.59303	-0.24429	-0.59846	-0.24938				-0.42583	0.01193	-0.49498	0.00585	-0.54966	0.00266
-0.58297	-0.23803	-0.59201	-0.24383	-0.59718	-0.2489				-0.42459	0.01195	-0.49311	0.00593	-0.54855	0.00263
-0.58147	-0.23755	-0.59057	-0.24335	-0.59535	-0.24842				-0.42323	0.01206	-0.49252	0.00594	-0.54723	0.00265
-0.57969	-0.23707	-0.58862	-0.24289	-0.5941	-0.24797				-0.42128	0.01195	-0.48984	0.00595	-0.54505	0.00262
-0.5782	-0.23662	-0.58738	-0.2424	-0.59249	-0.24749				-0.41996	0.01191	-0.4893	0.00594	-0.54372	0.00264
-0.5765	-0.23615	-0.58594	-0.24191	-0.59088	-0.24699				-0.41857	0.01193	-0.48763	0.00595	-0.54242	0.00265
-0.5752	-0.23567	-0.58424	-0.24144	-0.58905	-0.24651				-0.41699	0.01185	-0.48543	0.00589	-0.54118	0.00265
-0.57362	-0.23521	-0.58308	-0.24091	-0.58797	-0.24603				-0.4149	0.01187	-0.48512	0.00596	-0.53923	0.00264
-0.57198	-0.23472	-0.58249	-0.24044	-0.58633	-0.24558				-0.41408	0.01179	-0.48334	0.00602	-0.53827	0.00262
-0.57034	-0.23422	-0.58006	-0.23992	-0.5858	-0.2451				-0.41275	0.01182	-0.48209	0.00595	-0.53598	0.00266
-0.56944	-0.23374	-0.57907	-0.23949	-0.58328	-0.24465				-0.41097	0.01173	-0.47997	0.0059	-0.53575	0.00267
-0.56811	-0.23333	-0.57749	-0.23899	-0.58249	-0.24418				-0.40978	0.01181	-0.47848	0.0059	-0.53355	0.00271
-0.56602	-0.23282	-0.57625	-0.23852	-0.58057	-0.24371				-0.40843	0.01195	-0.47715	0.0059	-0.5318	0.00268
-0.56528	-0.23234	-0.57393	-0.23804	-0.5787	-0.2432				-0.40682	0.01193	-0.47619	0.00591	-0.53075	0.0027
-0.56404	-0.23188	-0.57285	-0.23758	-0.57735	-0.24275				-0.40478	0.01193	-0.47418	0.00586	-0.52903	0.0027
-0.56141	-0.23141	-0.57093	-0.2371	-0.57636	-0.24229				-0.40424	0.01195	-0.47257	0.00589	-0.52728	0.00268
-0.56045	-0.23094	-0.5691	-0.23662	-0.5743	-0.2418				-0.40224	0.012	-0.47152	0.00582	-0.52575	0.0027
-0.55884	-0.23047	-0.56831	-0.23618	-0.57384	-0.24131				-0.40148	0.01194	-0.46955	0.0058	-0.52417	0.0027
-0.55785	-0.22999	-0.56743	-0.23572	-0.57136	-0.24085				-0.39913	0.0118	-0.46794	0.0058	-0.52324	0.0027
-0.55562	-0.2295	-0.56565	-0.2352	-0.57102	-0.24037				-0.39752	0.01191	-0.46723	0.00574	-0.52182	0.0027
-0.5542	-0.22906	-0.56393	-0.23475	-0.56833	-0.23991				-0.39653	0.01188	-0.46539	0.00574	-0.52013	0.00272
-0.55299	-0.22857	-0.56251	-0.23428	-0.56723	-0.23945				-0.39517	0.01191	-0.46347	0.00581	-0.51931	0.0027
-0.55163	-0.22808	-0.56099	-0.23379	-0.56556	-0.23897				-0.39322	0.0119	-0.46228	0.00584	-0.51736	0.00269
-0.54997	-0.22762	-0.55988	-0.23334	-0.56421	-0.23855				-0.39235	0.0119	-0.46104	0.00581	-0.51569	0.00271
-0.54926	-0.22713	-0.55842	-0.23281	-0.56302	-0.23808				-0.39006	0.0119	-0.45935	0.00587	-0.51433	0.00271
-0.54697	-0.22663	-0.55675	-0.23236	-0.56135	-0.23762				-0.38964	0.01193	-0.45841	0.00586	-0.51343	0.00271
-0.54601	-0.22617	-0.55514	-0.23188	-0.55963	-0.23713				-0.38746	0.01201	-0.4568	0.0059	-0.51083	0.0027
-0.54375	-0.22572	-0.55375	-0.23141	-0.55853	-0.23663				-0.38622	0.01194	-0.45539	0.00588	-0.50976	0.00271
-0.54265	-0.22524	-0.55197	-0.23093	-0.55697	-0.2362				-0.38472	0.01196	-0.45466	0.00583	-0.50834	0.0027
-0.54081	-0.22476	-0.55047	-0.23045	-0.55531	-0.23571				-0.38302	0.01186	-0.45271	0.00589	-0.50699	0.00268
-0.53996	-0.2243	-0.54991	-0.22998	-0.55355	-0.23523				-0.38187	0.01191	-0.45028	0.00581	-0.50566	0.00266
-0.5381	-0.22382	-0.54751	-0.22951	-0.55245	-0.23478				-0.38037	0.01186	-0.44974	0.00582	-0.50442	0.00268
-0.53649	-0.22334	-0.54641	-0.22903	-0.55101	-0.23431				-0.37794	0.01168	-0.44753	0.0058	-0.50306	0.00266
-0.53465	-0.22284	-0.54474	-0.22857	-0.54966	-0.23383				-0.37746	0.01182	-0.44626	0.00582	-0.50074	0.00266
-0.5338	-0.22238	-0.54372	-0.22809	-0.54855	-0.23332				-0.37525	0.0118	-0.4446	0.00582	-0.49933	0.00264
-0.53166	-0.22189	-0.54211	-0.22762	-0.54723	-0.23286				-0.37409	0.01188	-0.44347	0.00588	-0.498	0.00264
-0.53103	-0.22143	-0.54123	-0.22715	-0.54505	-0.23239				-0.37288	0.01181	-0.44163	0.00587	-0.49622	0.00263
-0.52965	-0.22096	-0.53917	-0.2267	-0.54372	-0.23197				-0.37116	0.01179	-0.44044	0.00591	-0.4958	0.00265
-0.52826	-0.22047	-0.53765	-0.22621	-0.54242	-0.23149				-0.36963	0.01182	-0.4392	0.00592	-0.49373	0.00262
-0.52583	-0.22001	-0.53621	-0.22574	-0.54118	-0.23104				-0.36839	0.01177	-0.43699	0.00593	-0.49201	0.00262
-0.52459	-0.21953	-0.53488	-0.22527	-0.53923	-0.23058				-0.36754	0.01186	-0.43663	0.00591	-0.49054	0.00263
-0.52261	-0.21906	-0.5329	-0.22481	-0.53827	-0.23008				-0.36533	0.01184	-0.43454	0.00591	-0.48972	0.00262
-0.52112	-0.21857	-0.53188	-0.22435	-0.53598	-0.2296				-0.36324	0.01196	-0.43245	0.00589	-0.48825	0.00264
-0.52021	-0.2181	-0.52993	-0.22385	-0.53575	-0.22912				-0.36248	0.01183	-0.43199	0.00592	-0.4867	0.00265
-0.51883	-0.21763	-0.52911	-0.22339	-0.53355	-0.22866				-0.36118	0.01183	-0.43021	0.00586	-0.48489	0.00265
-0.51761	-0.21716	-0.52699	-0.22292	-0.5318	-0.22819				-0.35906	0.01184	-0.42852	0.00584	-0.48317	0.00266
-0.51544	-0.21668	-0.52617	-0.22246	-0.53075	-0.22773				-0.35853	0.01186	-0.42705	0.00591	-0.48175	0.00264
-0.51416	-0.21621	-0.52431	-0.222	-0.52903	-0.22726				-0.35663	0.01194	-0.42521	0.00593	-0.47969	0.00262
-0.51298	-0.21574	-0.52298	-0.22151	-0.52728	-0.22676				-0.3548	0.01193	-0.42377	0.00589	-0.47983	0.00261
-0.51205	-0.21525	-0.52106	-0.22102	-0.52575	-0.22628				-0.35338	0.01195	-0.42298	0.0059	-0.47791	0.00263
-0.51004	-0.21477	-0.51956	-0.22056	-0.52417	-0.22579				-0.3522	0.01197	-0.42168	0.0059	-0.47622	0.00261
-0.50891	-0.21435	-0.51835	-0.22013	-0.52324	-0.22533				-0.35025	0.01197	-0.41996	0.00593	-0.47438	0.00262
-0.50682	-0.21385	-0.51716	-0.21964	-0.52182	-0.22483				-0.34934	0.01194	-0.41812	0.0059	-0.47331	0.00258
-0.50557	-0.21336	-0.51544	-0.21918	-0.52013	-0.22437				-0.34762	0.012	-0.41688	0.00592	-0.47161	0.00259
-0.50453	-0.21291	-0.51323	-0.2187	-0.51931	-0.22391				-0.34589	0.01195	-0.4158	0.00594	-0.47023	0.00259
-0.50247	-0.21245	-0.51247	-0.21824	-0.51736	-0.22342				-0.34524	0.012	-0.41354	0.00591	-0.46958	0.00256
-0.50105	-0.21196	-0.51106	-0.21773	-0.51569	-0.22294				-0.34281	0.01196	-0.41292	0.00596	-0.4674	0.00258
-0.49987	-0.2115	-0.50916	-0.21728	-0.51433	-0.22247				-0.3412	0.01183	-0.41131	0.00598	-0.46689	0.00257
-0.49823	-0.21104	-0.50871	-0.21682	-0.51343	-0.22196				-0.34033	0.01183	-0.41057	0.00597	-0.4648	0.00256
-0.49662	-0.21055	-0.50639	-0.21636	-0.51083	-0.22149				-0.33841	0.01187	-0.40783	0.00601	-0.46342	0.00256
-0.4952	-0.21004	-0.50492	-0.21585	-0.50976	-0.22102				-0.33728	0.01191	-0.40659	0.00607	-0.46093	0.00259
-0.49376	-0.20959	-0.50394	-0.21538	-0.50834	-0.22054				-0.3355	0.01194	-0.40467	0.00601	-0.46062	0.00257
-0.4928	-0.20911	-0.50196	-0.2149	-0.50699	-0.22006				-0.3338	0.01204	-0.40371	0.00597	-0.45805	0.00259
-0.49085	-0.20865	-0.50063	-0.21446	-0.50566	-0.2196				-0.33304	0.01211	-0.4023	0.00597	-0.45689	0.00261
-0.48967	-0.20817	-0.49961	-0.21396	-0.50442	-0.21913				-0.3308	0.01204	-0.40114	0.00596	-0.4559	0.00262
-0.4878	-0.2077	-0.49786	-0.21352	-0.50306	-0.21866				-0.329	0.01206	-0.39958	0.00594	-0.45395	0.00264
-0.48647	-0.20723	-0.4965	-0.21301	-0.50074	-0.2182				-0.32857	0.01202	-0.39775	0.00587	-0.45307	0.00266
-0.48475	-0.20673	-0.49498	-0.21254	-0.49933	-0.21772				-0.32781	0.01208	-0.39636	0.00588	-0.45158	0.00265
-0.48382	-0.20625	-0.49311	-0.21211	-0.498	-0.21725				-0.32544	0.012	-0.39433	0.00588	-0.44985	0.00265
-0.4813	-0.20575	-0.49252	-0.21166	-0.49622	-0.21677				-0.32448	0.012	-0.39387	0.00585	-0.44844	0.00265
-0.47983	-0.2053	-0.48984	-0.21115	-0.4958	-0.21628				-0.32267	0.0119	-0.39212	0.00594	-0.44649	0.00267
-0.47913	-0.20481	-0.4893	-0.2107	-0.49373	-0.21587				-0.32145	0.01192	-0.39003	0.00591	-0.4451	0.0027
-0.47737	-0.20433	-0.48763	-0.2102	-0.49201	-0.2154				-0.31897	0.01183	-0.38955	0.00596	-0.4442	0.00269
-0.47624	-0.20387	-0.48543	-0.20971	-0.49054	-0.21495				-0.31769	0.01185	-0.38692	0.00602	-0.44253	0.00269
-0.47466	-0.20339	-0.48512	-0.20924	-0.48972	-0.21446				-0.31589	0.01181	-0.38579	0.00599	-0.44115	0.0027
-0.47311	-0.20292	-0.48334	-0.20879	-0.48825	-0.214				-0.31507	0.0119	-0.38472	0.00599	-0.43976	0.00267
-0.47121	-0.20244	-0.48209	-0.20832	-0.4867	-0.21351				-0.3136	0.01196	-0.38268	0.00599	-0.43846	0.00266
-0.47034	-0.20197	-0.47997	-0.20784	-0.48489	-0.21308				-0.31213	0.01184	-0.38181	0.00595	-0.43671	0.00265
-0.46909	-0.20148	-0.47848	-0.2074	-0.48317	-0.21259				-0.31032	0.01198	-0.38009	0.00594	-0.43572	0.00267
-0.46757	-0.20103	-0.47715	-0.2069	-0.48175	-0.21211				-0.30908	0.01214	-0.37881	0.00595	-0.43408	0.00268
-0.46613	-0.20057	-0.47619	-0.20642	-0.47969	-0.21165				-0.30772	0.01213	-0.37669	0.00589	-0.43225	0.00267
-0.46466	-0.20008	-0.47418	-0.20595	-0.47983	-0.21118				-0.30597	0.01214	-0.37579	0.00591	-0.43126	0.00265
-0.46282	-0.19962	-0.47257	-0.20551	-0.47791	-0.21073				-0.30475	0.01208	-0.37418	0.00587	-0.42891	0.00267
-0.46217	-0.19915	-0.47152	-0.20503	-0.47622	-0.21029				-0.3039	0.01217	-0.37319	0.00587	-0.42838	0.0027
-0.46	-0.19867	-0.46955	-0.20458	-0.47438	-0.20982				-0.30153	0.01217	-0.3713	0.00595	-0.42674	0.00272
-0.4579	-0.19818	-0.46794	-0.20408	-0.47331	-0.20935				-0.30043	0.01221	-0.37036	0.00592	-0.42496	0.00275
-0.45711	-0.19774	-0.46723	-0.20367	-0.47161	-0.2089				-0.29865	0.01218	-0.36777	0.00595	-0.42363	0.00271
-0.45607	-0.19728	-0.46539	-0.20322	-0.47023	-0.20842				-0.29704	0.0122	-0.36689	0.00595	-0.42182	0.00271
-0.45426	-0.1968	-0.46347	-0.20273	-0.46958	-0.20796				-0.29554	0.01212	-0.36582	0.00592	-0.42063	0.00272
-0.45259	-0.19629	-0.46228	-0.20229	-0.4674	-0.20753				-0.29458	0.01223	-0.36367	0.00595	-0.41908	0.00269
-0.45166	-0.19582	-0.46104	-0.20181	-0.46689	-0.20708				-0.29288	0.01221	-0.36279	0.00595	-0.41792	0.00266
-0.44996	-0.19538	-0.45935	-0.20135	-0.4648	-0.20663				-0.2911	0.01229	-0.36127	0.00595	-0.41719	0.00263
-0.44855	-0.19491	-0.45841	-0.20088	-0.46342	-0.20617				-0.29	0.01241	-0.35954	0.00597	-0.41495	0.00265
-0.44623	-0.19444	-0.4568	-0.20041	-0.46093	-0.20572				-0.28879	0.01231	-0.3579	0.00599	-0.4134	0.00263
-0.4451	-0.19394	-0.45539	-0.19992	-0.46062	-0.20527				-0.28692	0.01224	-0.35595	0.00594	-0.41168	0.00261
-0.44341	-0.19347	-0.45466	-0.19948	-0.45805	-0.20478				-0.28511	0.01225	-0.35505	0.00599	-0.41024	0.00263
-0.44256	-0.193	-0.45271	-0.19901	-0.45689	-0.20435				-0.28415	0.01219	-0.35321	0.00593	-0.40854	0.00261
-0.44027	-0.19254	-0.45028	-0.19854	-0.4559	-0.20386				-0.28265	0.01235	-0.35236	0.00598	-0.4069	0.00264
-0.43926	-0.19204	-0.44974	-0.19809	-0.45395	-0.2034				-0.28136	0.01231	-0.35056	0.00597	-0.40538	0.00263
-0.43742	-0.19158	-0.44753	-0.19763	-0.45307	-0.20293				-0.27949	0.01242	-0.3494	0.00593	-0.40416	0.00264
-0.43623	-0.1911	-0.44626	-0.19715	-0.45158	-0.2025				-0.27819	0.01238	-0.3475	0.0059	-0.40275	0.00264
-0.43544	-0.19062	-0.4446	-0.1967	-0.44985	-0.202				-0.277	0.01234	-0.34604	0.00587	-0.40167	0.00263
-0.43346	-0.19015	-0.44347	-0.19622	-0.44844	-0.20153				-0.27528	0.01242	-0.34465	0.00595	-0.40009	0.00266
-0.43211	-0.18969	-0.44163	-0.19579	-0.44649	-0.20103				-0.27296	0.0125	-0.34315	0.00597	-0.39825	0.00264
-0.43078	-0.18921	-0.44044	-0.1953	-0.4451	-0.20057				-0.27214	0.0125	-0.34191	0.00598	-0.39647	0.00265
-0.42855	-0.18877	-0.4392	-0.19482	-0.4442	-0.2001				-0.27096	0.01256	-0.3401	0.00603	-0.39506	0.00264
-0.4273	-0.18828	-0.43699	-0.19434	-0.44253	-0.19966				-0.26915	0.01256	-0.3394	0.00601	-0.39387	0.00267
-0.42583	-0.18783	-0.43663	-0.19389	-0.44115	-0.19916				-0.26793	0.01252	-0.33725	0.00606	-0.39226	0.00265
-0.42459	-0.18735	-0.43454	-0.1934	-0.43976	-0.19868				-0.26658	0.01255	-0.33583	0.00603	-0.3913	0.00266
-0.42323	-0.18688	-0.43245	-0.19294	-0.43846	-0.19819				-0.26511	0.01259	-0.33411	0.00607	-0.38927	0.00268
-0.42128	-0.18639	-0.43199	-0.19246	-0.43671	-0.1977				-0.26299	0.01262	-0.33273	0.006	-0.38834	0.00267
-0.41996	-0.18591	-0.43021	-0.19201	-0.43572	-0.19729				-0.26217	0.01262	-0.33134	0.00601	-0.38692	0.00268
-0.41857	-0.18546	-0.42852	-0.19154	-0.43408	-0.19678				-0.26047	0.0126	-0.33066	0.00598	-0.38486	0.00268
-0.41699	-0.18499	-0.42705	-0.19108	-0.43225	-0.19632				-0.25847	0.01267	-0.3288	0.00597	-0.38345	0.00266
-0.4149	-0.18452	-0.42521	-0.19062	-0.43126	-0.19586				-0.25703	0.01255	-0.32699	0.00601	-0.38237	0.00264
-0.41408	-0.18406	-0.42377	-0.19013	-0.42891	-0.19539				-0.25604	0.01261	-0.32549	0.00599	-0.3802	0.00263
-0.41275	-0.18363	-0.42298	-0.18966	-0.42838	-0.1949				-0.25403	0.01263	-0.32428	0.00605	-0.37946	0.00264
-0.41097	-0.18314	-0.42168	-0.1892	-0.42674	-0.19441				-0.25344	0.01267	-0.32292	0.00612	-0.37822	0.00264
-0.40978	-0.18266	-0.41996	-0.18872	-0.42496	-0.19394				-0.25132	0.01264	-0.32111	0.00612	-0.37684	0.00266
-0.40843	-0.18219	-0.41812	-0.18822	-0.42363	-0.19347				-0.24996	0.01274	-0.32041	0.0062	-0.37474	0.00263
-0.40682	-0.18173	-0.41688	-0.18779	-0.42182	-0.19296				-0.24821	0.01274	-0.3175	0.00617	-0.37336	0.00264
-0.40478	-0.18127	-0.4158	-0.18733	-0.42063	-0.19248				-0.24747	0.01279	-0.31645	0.0062	-0.37209	0.00263
-0.40424	-0.18079	-0.41354	-0.18685	-0.41908	-0.192				-0.24533	0.01287	-0.3156	0.00616	-0.37003	0.00267
-0.40224	-0.18034	-0.41292	-0.18637	-0.41792	-0.19156				-0.24403	0.01294	-0.31433	0.00622	-0.36884	0.00269
-0.40148	-0.17983	-0.41131	-0.18589	-0.41719	-0.19108				-0.24219	0.01307	-0.31224	0.00618	-0.3676	0.00269
-0.39913	-0.17937	-0.41057	-0.18542	-0.41495	-0.19063				-0.24092	0.01304	-0.31136	0.00622	-0.36607	0.00271
-0.39752	-0.17892	-0.40783	-0.18493	-0.4134	-0.19015				-0.24002	0.01308	-0.30987	0.00622	-0.365	0.00275
-0.39653	-0.17845	-0.40659	-0.18445	-0.41168	-0.18967				-0.23843	0.01306	-0.30766	0.00626	-0.36322	0.00273
-0.39517	-0.17798	-0.40467	-0.18399	-0.41024	-0.18924				-0.23674	0.01303	-0.30687	0.00627	-0.36149	0.00273
-0.39322	-0.1775	-0.40371	-0.18349	-0.40854	-0.18877				-0.23484	0.0131	-0.30475	0.00621	-0.36079	0.00275
-0.39235	-0.17704	-0.4023	-0.18303	-0.4069	-0.1883				-0.23377	0.01312	-0.30379	0.00624	-0.35889	0.00276
-0.39006	-0.17662	-0.40114	-0.18256	-0.40538	-0.1878				-0.23205	0.01306	-0.3017	0.00629	-0.3572	0.0028
-0.38964	-0.17608	-0.39958	-0.18208	-0.40416	-0.18737				-0.23072	0.01304	-0.30049	0.00626	-0.35567	0.00281
-0.38746	-0.17564	-0.39775	-0.18162	-0.40275	-0.1869				-0.22899	0.01308	-0.29876	0.00627	-0.35395	0.00281
-0.38622	-0.17515	-0.39636	-0.18115	-0.40167	-0.18643				-0.22795	0.01306	-0.29774	0.00622	-0.35251	0.00284
-0.38472	-0.17469	-0.39433	-0.18068	-0.40009	-0.18598				-0.22673	0.01317	-0.29591	0.00627	-0.35205	0.00286
-0.38302	-0.17422	-0.39387	-0.1802	-0.39825	-0.18548				-0.22456	0.01322	-0.29384	0.00627	-0.34988	0.00287
-0.38187	-0.17375	-0.39212	-0.17974	-0.39647	-0.18502				-0.22354	0.01323	-0.29269	0.00629	-0.34855	0.00285
-0.38037	-0.1733	-0.39003	-0.17928	-0.39506	-0.18454				-0.2217	0.01328	-0.29198	0.00627	-0.34725	0.00283
-0.37794	-0.17281	-0.38955	-0.17882	-0.39387	-0.18409				-0.21987	0.0133	-0.29037	0.00636	-0.34578	0.00287
-0.37746	-0.17237	-0.38692	-0.17832	-0.39226	-0.18363				-0.21857	0.01322	-0.28853	0.00635	-0.34352	0.00289
-0.37525	-0.1719	-0.38579	-0.17785	-0.3913	-0.18313				-0.21806	0.01333	-0.28706	0.00641	-0.34233	0.00285
-0.37409	-0.17145	-0.38472	-0.17736	-0.38927	-0.18268				-0.21605	0.01333	-0.28627	0.0064	-0.34143	0.00285
-0.37288	-0.17096	-0.38268	-0.17687	-0.38834	-0.18219				-0.21456	0.01339	-0.2846	0.00642	-0.33959	0.00288
-0.37116	-0.17051	-0.38181	-0.17642	-0.38692	-0.18175				-0.21351	0.01342	-0.28277	0.00641	-0.33849	0.00287
-0.36963	-0.17004	-0.38009	-0.17592	-0.38486	-0.18126				-0.21153	0.01337	-0.28136	0.00644	-0.33677	0.00288
-0.36839	-0.16956	-0.37881	-0.17546	-0.38345	-0.18079				-0.21015	0.0135	-0.28042	0.00645	-0.33541	0.00289
-0.36754	-0.16909	-0.37669	-0.17502	-0.38237	-0.18029				-0.20885	0.01349	-0.27898	0.00646	-0.33352	0.0029
-0.36533	-0.16864	-0.37579	-0.17455	-0.3802	-0.17982				-0.20729	0.01354	-0.27706	0.00646	-0.33194	0.00293
-0.36324	-0.16819	-0.37418	-0.17407	-0.37946	-0.17938				-0.20619	0.01356	-0.27618	0.00645	-0.33075	0.00292
-0.36248	-0.16771	-0.37319	-0.17362	-0.37822	-0.17892				-0.20368	0.01362	-0.27418	0.00646	-0.32934	0.00292
-0.36118	-0.16724	-0.3713	-0.17311	-0.37684	-0.17846				-0.20238	0.01357	-0.27282	0.00642	-0.32829	0.00292
-0.35906	-0.16677	-0.37036	-0.17264	-0.37474	-0.17801				-0.2013	0.01368	-0.27135	0.00648	-0.32651	0.00291
-0.35853	-0.1663	-0.36777	-0.17219	-0.37336	-0.17753				-0.19958	0.01376	-0.26974	0.00653	-0.32493	0.00295
-0.35663	-0.16582	-0.36689	-0.17171	-0.37209	-0.17704				-0.19865	0.01376	-0.26776	0.00655	-0.32388	0.00294
-0.3548	-0.16535	-0.36582	-0.17125	-0.37003	-0.17657				-0.19718	0.01375	-0.26672	0.0066	-0.32159	0.00294
-0.35338	-0.16492	-0.36367	-0.17077	-0.36884	-0.17608				-0.19562	0.01366	-0.26528	0.00668	-0.32091	0.00295
-0.3522	-0.16444	-0.36279	-0.17027	-0.3676	-0.17561				-0.19376	0.01377	-0.26336	0.00669	-0.31865	0.00295
-0.35025	-0.16395	-0.36127	-0.16983	-0.36607	-0.17516				-0.19254	0.01383	-0.26211	0.00675	-0.31727	0.00292
-0.34934	-0.16348	-0.35954	-0.16936	-0.365	-0.17468				-0.19048	0.01387	-0.26124	0.00677	-0.31634	0.00293
-0.34762	-0.16301	-0.3579	-0.16888	-0.36322	-0.17419				-0.18927	0.01388	-0.2596	0.00679	-0.31484	0.00295
-0.34589	-0.16255	-0.35595	-0.16839	-0.36149	-0.17369				-0.18797	0.01389	-0.25739	0.00679	-0.31329	0.00297
-0.34524	-0.16205	-0.35505	-0.16791	-0.36079	-0.17321				-0.18647	0.01395	-0.25691	0.0068	-0.31156	0.00298
-0.34281	-0.16159	-0.35321	-0.16745	-0.35889	-0.17272				-0.18457	0.01406	-0.2551	0.00675	-0.31012	0.00298
-0.3412	-0.16114	-0.35236	-0.16697	-0.3572	-0.1722				-0.18268	0.01403	-0.25361	0.00674	-0.30871	0.00302
-0.34033	-0.16067	-0.35056	-0.16652	-0.35567	-0.1717				-0.18209	0.01405	-0.25217	0.00675	-0.308	0.00301
-0.33841	-0.16019	-0.3494	-0.16603	-0.35395	-0.17125				-0.18003	0.01416	-0.25027	0.00682	-0.30585	0.00302
-0.33728	-0.15974	-0.3475	-0.16556	-0.35251	-0.17075				-0.17873	0.01414	-0.24903	0.00683	-0.30419	0.00302
-0.3355	-0.15926	-0.34604	-0.16506	-0.35205	-0.17023				-0.17754	0.0141	-0.24753	0.00687	-0.30275	0.00301
-0.3338	-0.15881	-0.34465	-0.16463	-0.34988	-0.16972				-0.17533	0.01407	-0.24601	0.00686	-0.30173	0.00305
-0.33304	-0.15831	-0.34315	-0.16413	-0.34855	-0.16919				-0.17443	0.01411	-0.24471	0.00691	-0.30015	0.00302
-0.3308	-0.15783	-0.34191	-0.16369	-0.34725	-0.16871				-0.17307	0.01423	-0.24264	0.00694	-0.29893	0.00303
-0.329	-0.15736	-0.3401	-0.1632	-0.34578	-0.16818				-0.17172	0.01423	-0.24083	0.00701	-0.29664	0.00303
-0.32857	-0.15688	-0.3394	-0.16272	-0.34352	-0.16766				-0.17011	0.01428	-0.24055	0.007	-0.29531	0.00307
-0.32781	-0.1564	-0.33725	-0.16224	-0.34233	-0.16717				-0.16946	0.01429	-0.2388	0.00703	-0.29379	0.00309
-0.32544	-0.15592	-0.33583	-0.16172	-0.34143	-0.16671				-0.16737	0.01444	-0.23713	0.00706	-0.29283	0.00312
-0.32448	-0.15549	-0.33411	-0.16127	-0.33959	-0.16621				-0.16511	0.01452	-0.23501	0.00705	-0.29096	0.00311
-0.32267	-0.15503	-0.33273	-0.16079	-0.33849	-0.16568				-0.16403	0.01463	-0.23431	0.007	-0.28972	0.00312
-0.32145	-0.15452	-0.33134	-0.1603	-0.33677	-0.16513				-0.16239	0.01451	-0.2327	0.00703	-0.28817	0.00315
-0.31897	-0.15407	-0.33066	-0.15983	-0.33541	-0.16463				-0.16146	0.01461	-0.231	0.00709	-0.28653	0.00316
-0.31769	-0.15359	-0.3288	-0.15936	-0.33352	-0.16414				-0.16042	0.01462	-0.2295	0.00714	-0.28568	0.00317
-0.31589	-0.15313	-0.32699	-0.1589	-0.33194	-0.1636				-0.15798	0.01458	-0.22837	0.00716	-0.2837	0.00316
-0.31507	-0.15266	-0.32549	-0.15842	-0.33075	-0.16308				-0.15649	0.01467	-0.22696	0.00714	-0.2824	0.00316
-0.3136	-0.1522	-0.32428	-0.15794	-0.32934	-0.1626				-0.15536	0.01467	-0.22563	0.00718	-0.28085	0.00319
-0.31213	-0.15173	-0.32292	-0.15744	-0.32829	-0.16208				-0.15363	0.01465	-0.22382	0.00724	-0.27881	0.00317
-0.31032	-0.15128	-0.32111	-0.15694	-0.32651	-0.16154				-0.15247	0.01473	-0.2223	0.00725	-0.27836	0.00321
-0.30908	-0.15078	-0.32041	-0.15647	-0.32493	-0.16104				-0.15095	0.01483	-0.22055	0.00732	-0.27686	0.00323
-0.30772	-0.15032	-0.3175	-0.15595	-0.32388	-0.1605				-0.14971	0.01492	-0.22007	0.00732	-0.27497	0.00324
-0.30597	-0.14981	-0.31645	-0.1555	-0.32159	-0.15999				-0.14708	0.01486	-0.218	0.00738	-0.2735	0.00326
-0.30475	-0.14935	-0.3156	-0.15498	-0.32091	-0.15944				-0.14592	0.01496	-0.2167	0.00744	-0.2722	0.0033
-0.3039	-0.14886	-0.31433	-0.15446	-0.31865	-0.15894				-0.14476	0.01501	-0.21526	0.00743	-0.27005	0.0033
-0.30153	-0.14835	-0.31224	-0.15402	-0.31727	-0.15844				-0.14323	0.01497	-0.21357	0.00747	-0.2694	0.00334
-0.30043	-0.14791	-0.31136	-0.15351	-0.31634	-0.1579				-0.1425	0.01505	-0.21181	0.00752	-0.26751	0.00338
-0.29865	-0.14745	-0.30987	-0.15304	-0.31484	-0.15739				-0.14103	0.01515	-0.20989	0.00757	-0.26607	0.00338
-0.29704	-0.14698	-0.30766	-0.15251	-0.31329	-0.15685				-0.13914	0.01515	-0.20947	0.0076	-0.2644	0.00342
-0.29554	-0.14649	-0.30687	-0.15202	-0.31156	-0.15636				-0.13784	0.01522	-0.20786	0.00764	-0.2631	0.00345
-0.29458	-0.14597	-0.30475	-0.1515	-0.31012	-0.15583				-0.13628	0.01523	-0.20636	0.00762	-0.26174	0.00345
-0.29288	-0.1455	-0.30379	-0.15103	-0.30871	-0.15529				-0.13484	0.0153	-0.20427	0.00768	-0.25982	0.00347
-0.2911	-0.14501	-0.3017	-0.15051	-0.308	-0.15473				-0.13329	0.0153	-0.203	0.00762	-0.25892	0.00347
[truncated: 205 more rows]

## Sheet: Fig.4
Fig.4a	Pr	error bars			Fig.4b	Pr	error bars			Fig.4c	Pr	error bars																			Fig.4e											Fig.4f
[truncated: 941 more rows]
[truncated: 58 more columns]
